# Supplementary material for: Genome-wide CRISPR screening identifies PHF8 as an effective therapeutic target for KRAS- or BRAF-mutant colorectal cancers
Source: J Exp Clin Cancer Res. 2025 Feb 25;44:70. doi: 10.1186/s13046-025-03338-2 (PMC11853609; doi:10.1186/s13046-025-03338-2)
Supplement: Supplementary file 2 — Supplementary Material 2 [file 13046_2025_3338_MOESM2_ESM.xlsx]

## Sheet: Sheet1
id	neg|score	neg|p-value	neg|fdr	neg|rank	neg|lfc
Vmn1r159	0.0034179	0.0066646	0.916076	274	-8.0707
Gm6121	0.10819	0.10805	0.976759	5373	-7.1523
Gngt2	0.0001801	0.00070452	0.75165	18	-7.0018
Hcrtr2	0.0049582	0.023524	0.956325	398	-6.9084
Mboat7	0.00020642	0.00096569	0.75165	22	-6.7095
Gm6696	0.098472	0.098398	0.976368	5010	-6.6987
Fndc1	0.0017982	0.0090731	0.916076	144	-6.696
Adora2a	0.004824	0.022922	0.956325	386	-6.6407
Olfr1506	0.095722	0.095652	0.976368	4916	-6.5294
mmu-mir-30a	0.0086591	0.029349	0.960678	637	-6.5204
Ccdc42	0.0018617	0.0081434	0.916076	149	-6.4399
Adsl	0.0069289	0.03216	0.964468	529	-6.3899
Zfp217	0.0025402	0.01263	0.942124	208	-6.2908
Pofut1	0.00021498	0.0010063	0.75165	24	-6.2839
Fxyd4	0.0031753	0.01347	0.952328	261	-6.2564
Phf11b	0.027295	0.068892	0.976368	1851	-6.2472
Nlrp3	0.0034324	0.014516	0.956325	276	-6.208
Ptprs	0.0050617	0.023975	0.956325	405	-6.1366
Zfp760	6.8947e-05	0.00030999	0.541351	7	-6.1201
Sulf1	0.00086211	0.0038479	0.901953	76	-6.0932
mmu-mir-7021	0.069206	0.12081	0.99127	3839	-6.0315
7420426K07Rik	0.004113	0.019776	0.956325	323	-5.9544
Cd109	0.0026598	0.0132	0.947972	220	-5.9359
Slc24a2	0.00022899	0.0010693	0.762526	26	-5.8981
mmu-mir-297a-4	0.017657	0.032842	0.964468	1280	-5.8397
Cd200	0.00086062	0.0045087	0.916076	75	-5.7923
Mroh2a	0.00040127	0.0018406	0.827703	41	-5.7832
Aldh18a1	0.0021436	0.0077129	0.916076	178	-5.7688
Keg1	0.012405	0.048208	0.964468	926	-5.7343
Zfp334	0.015242	0.065655	0.974349	1134	-5.7128
Vmn2r87	0.0028434	0.014025	0.956325	235	-5.71
Zfp78	0.0025444	0.010958	0.916076	209	-5.7066
mmu-mir-10b	0.01735	0.056236	0.967233	1261	-5.6771
Sh3bp2	0.012889	0.056526	0.967233	961	-5.6571
Fpr2	0.0021354	0.0092764	0.916076	177	-5.6324
Bre	0.0004791	0.0022068	0.852702	51	-5.6281
mmu-mir-7243	0.011365	0.021473	0.956325	848	-5.6281
4930452B06Rik	0.0026415	0.013117	0.947083	218	-5.6212
Lyz1	0.0054019	0.025446	0.956325	433	-5.5912
mmu-mir-5124b	0.0069323	0.0068927	0.916076	530	-5.5712
Ccdc47	0.0015786	0.0069234	0.916076	129	-5.548
9330159F19Rik	0.0012878	0.0056852	0.916076	109	-5.5315
Gm14525	0.15442	0.15413	0.996	6895	-5.5276
mmu-mir-345	0.016405	0.053394	0.964468	1204	-5.5123
F13a1	0.0060265	0.024762	0.956325	470	-5.4596
Abcf2	0.00056524	0.0021357	0.852702	57	-5.4539
Zan	0.011957	0.052804	0.964468	889	-5.4218
Il5	0.0045901	0.019129	0.956325	359	-5.4176
Myoz1	0.0095607	0.04312	0.964468	713	-5.4046
Bend6	4.8901e-05	0.00027804	0.541351	4	-5.3808
Dnah17	0.011411	0.044678	0.964468	852	-5.367
Esp31	0.002181	0.0078522	0.916076	181	-5.3359
mmu-mir-7646	0.015087	0.028283	0.956325	1122	-5.3324
Pacs2	0.00020877	0.00098056	0.75165	23	-5.3228
Klk1b24	0.018211	0.074851	0.976368	1320	-5.3209
Vmn1r236	0.0048585	0.020207	0.956325	390	-5.3105
mmu-mir-7094-2	0.040844	0.073642	0.976368	2549	-5.2828
Ube2t	0.00033658	0.0012921	0.77824	36	-5.2745
Axin1	6.0887e-05	0.0002736	0.541351	5	-5.2693
Pcsk1	0.00023412	0.0012633	0.77824	28	-5.2599
Suv39h1	0.011278	0.050149	0.964468	838	-5.2444
Zhx3	0.01085	0.048396	0.964468	803	-5.2406
Zfp454	0.0017515	0.0088641	0.916076	138	-5.2393
Ttc39a	0.0014507	0.0052844	0.916076	118	-5.2352
Adam23	0.013669	0.052613	0.964468	1017	-5.2293
Cib2	0.0058747	0.027549	0.956325	454	-5.1902
Pde6c	0.0056614	0.02333	0.956325	444	-5.1792
Lpar1	0.00096434	0.0035581	0.901953	85	-5.1757
Chrm5	0.002648	0.011374	0.916128	219	-5.1639
Armc10	0.0051349	0.021308	0.956325	411	-5.1567
Pcdhga6	0.025335	0.025213	0.956325	1729	-5.1278
mmu-mir-8098	0.068164	0.18491	0.996	3802	-5.1239
mmu-mir-669g	0.027539	0.050481	0.964468	1870	-5.1229
Ablim3	0.0053207	0.025083	0.956325	430	-5.1203
Olfr1494	0.0025246	0.012559	0.942124	206	-5.1185
Csnk1e	0.015974	0.06816	0.976368	1187	-5.1163
Adcy9	0.014295	0.054804	0.964468	1066	-5.1142
Otop1	0.024486	0.093472	0.976368	1678	-5.1044
Nudt13	9.0515e-05	0.0004125	0.541351	11	-5.1011
Sssca1	0.017393	0.072403	0.976368	1264	-5.1
Cnot11	0.0009659	0.0050333	0.916076	86	-5.0914
Vmn1r58	0.0036621	0.015416	0.956325	290	-5.0488
Myd88	0.0026394	0.01134	0.916128	217	-5.0073
Olfr342	0.0015592	0.0079148	0.916076	127	-5.0067
Cyp46a1	0.010823	0.042586	0.964468	801	-5.0046
Pcgf2	0.0035405	0.012525	0.942124	281	-4.9864
Cyp3a59	0.016534	0.062711	0.974349	1213	-4.9743
Hist1h2an	0.013202	0.013104	0.947083	988	-4.9718
Ctrb1	0.00064495	0.0033717	0.901953	63	-4.9474
Ube2cbp	0.038827	0.13334	0.996	2466	-4.9355
Il6	0.0076719	0.035316	0.964468	580	-4.9181
mmu-mir-211	0.025219	0.078689	0.976368	1723	-4.9091
Pls1	0.0026739	0.011477	0.921059	221	-4.9045
Cyp27b1	0.0045095	0.021563	0.956325	351	-4.8957
Cpz	0.00081891	0.0036659	0.901953	73	-4.8818
Vwa5a	0.0092831	0.036987	0.964468	693	-4.8793
Mlycd	0.055282	0.17622	0.996	3240	-4.8727
mmu-mir-6378	0.0092834	0.024934	0.956325	694	-4.8721
mmu-mir-5123	0.062719	0.11023	0.976759	3582	-4.8681
Srsf5	0.0040688	0.017049	0.956325	319	-4.8612
Ipo8	0.014363	0.055039	0.964468	1071	-4.8611
Tmsb15a	0.00026176	0.0010107	0.75165	30	-4.8584
Arl6ip4	0.0001376	0.00040585	0.541351	14	-4.8485
Gpd2	0.0060597	0.020963	0.956325	474	-4.8401
Tgtp2	0.036238	0.06572	0.974349	2338	-4.8283
Klra8	0.04968	0.049728	0.964468	2986	-4.8278
Pdlim5	0.016832	0.063737	0.974349	1229	-4.8238
Speg	0.01239	0.054539	0.964468	925	-4.8118
Pramel4	0.21216	0.21175	0.996	8660	-4.7964
Pla2g4d	0.00093362	0.003448	0.901953	83	-4.7616
Pcdhga5	0.040275	0.040159	0.964468	2532	-4.7519
Nubp2	0.0066771	0.031051	0.964468	518	-4.7487
Btbd1	0.00028715	0.0011093	0.762526	31	-4.7308
mmu-mir-7228	0.061002	0.17179	0.996	3498	-4.7028
Ammecr1l	0.0023126	0.010033	0.916076	192	-4.7006
mmu-mir-3058	0.014525	0.047645	0.964468	1081	-4.7006
Megf6	0.050284	0.16337	0.996	3021	-4.6891
mmu-mir-2137	0.0062897	0.021733	0.956325	495	-4.6889
Pls3	0.004214	0.01482	0.956325	332	-4.6866
Olfr769	0.013307	0.05137	0.964468	995	-4.6825
Sprr3	0.0010669	0.0055237	0.916076	94	-4.6786
Pygo1	0.0079038	0.02691	0.956325	591	-4.6697
Tceal8	0.004734	0.022526	0.956325	378	-4.6611
Vmn2r3	0.02537	0.091927	0.976368	1731	-4.6578
Dus3l	0.04489	0.14941	0.996	2730	-4.6559
Mmp12	0.0029391	0.012544	0.942124	242	-4.6507
Gjb3	0.0010735	0.0047501	0.916076	95	-4.6305
Dusp23	0.0022623	0.0098244	0.916076	188	-4.6186
Pdc	0.023213	0.089773	0.976368	1592	-4.6184
Hist1h3h	0.024231	0.044645	0.964468	1659	-4.6024
Gm15284	0.17711	0.17683	0.996	7648	-4.5943
Nrip1	0.0037914	0.018339	0.956325	300	-4.585
Cd79a	0.0086705	0.03473	0.964468	639	-4.5823
4930453N24Rik	0.0029221	0.010395	0.916076	240	-4.5745
Spaca1	0.012723	0.049339	0.964468	950	-4.566
Klhl14	0.040751	0.13857	0.996	2546	-4.5656
Tuft1	0.0051569	0.024382	0.956325	414	-4.5563
mmu-mir-451b	0.025023	0.078132	0.976368	1708	-4.5504
mmu-mir-1251	0.013642	0.035972	0.964468	1014	-4.5388
Adora2b	0.001123	0.0049623	0.916076	98	-4.5304
Gm2799	0.085769	0.14745	0.996	4513	-4.5215
mmu-mir-7238	0.0021146	0.0059235	0.916076	175	-4.5139
Gm10220	0.084415	0.084346	0.976368	4457	-4.5125
mmu-mir-758	0.0043675	0.012053	0.940196	342	-4.4956
mmu-mir-7013	0.0020042	0.0039074	0.901953	162	-4.4868
Lyplal1	0.009562	0.032237	0.964468	715	-4.4802
Olfr361	0.022841	0.083772	0.976368	1564	-4.4723
Klhl31	0.0061251	0.025147	0.956325	478	-4.4682
mmu-mir-6376	0.0020138	0.0056572	0.916076	164	-4.4681
Gm2663	0.01794	0.046538	0.964468	1299	-4.4539
Map10	0.0045819	0.019091	0.956325	358	-4.4526
Ikzf3	0.0021827	0.0094814	0.916076	182	-4.4509
Vmn2r8	0.024765	0.094291	0.976368	1696	-4.4499
P2rx4	0.047444	0.15607	0.996	2864	-4.4436
Xlr3c	0.09959	0.16933	0.996	5067	-4.4381
Adm2	0.02134	0.084239	0.976368	1484	-4.4332
Vmn1r237	0.014426	0.055257	0.964468	1074	-4.4217
Ociad2	0.029871	0.10877	0.976759	2009	-4.4168
Xpo4	0.00098341	0.0043622	0.901953	89	-4.4127
Rhox3f	0.030177	0.092482	0.976368	2023	-4.4102
Ly6d	0.046644	0.1453	0.996	2814	-4.3939
Otos	0.0011882	0.0043662	0.901953	102	-4.3836
Zcrb1	0.0029391	0.012544	0.942124	243	-4.3707
Spink7	0.0078401	0.031611	0.964468	588	-4.3695
Fam151b	0.050426	0.16374	0.996	3031	-4.3674
mmu-mir-1899	0.0089045	0.016933	0.956325	659	-4.3573
mmu-mir-155	0.055086	0.15744	0.996	3230	-4.3536
Rnf150	0.00090689	0.0040236	0.901953	80	-4.3502
Sppl2b	7.0408e-05	0.00027449	0.541351	8	-4.3401
mmu-mir-1897	0.0036072	0.0070343	0.916076	287	-4.3379
Ep300	0.010125	0.045466	0.964468	752	-4.3361
mmu-mir-7687	0.02309	0.058965	0.969655	1581	-4.3198
Nmu	0.0043471	0.015271	0.956325	341	-4.3179
Prkar2a	0.019522	0.072827	0.976368	1398	-4.3157
Gm20604	0.010396	0.010332	0.916076	773	-4.312
mmu-mir-3971	0.021537	0.055292	0.964468	1497	-4.3109
Fbxo27	0.02574	0.097032	0.976368	1749	-4.3082
Dnmbp	0.011792	0.052167	0.964468	878	-4.3021
Rcvrn	0.0096127	0.038207	0.964468	717	-4.3013
Dnmt3b	0.0020509	0.0073725	0.916076	168	-4.2911
Mtmr10	0.0015716	0.0057087	0.916076	128	-4.2894
Ppp1r1b	0.0037364	0.018096	0.956325	295	-4.2802
Mme	0.017754	0.066864	0.974349	1288	-4.28
Ntf3	0.016422	0.069507	0.976368	1205	-4.2798
mmu-mir-1843b	0.010802	0.028867	0.956839	800	-4.2791
Best2	0.030843	0.11153	0.976759	2069	-4.2757
Tmem8c	0.0064077	0.026261	0.956325	500	-4.2698
1700123I01Rik	0.012426	0.054685	0.964468	929	-4.2606
Pde1c	0.0047161	0.019646	0.956325	375	-4.259
Pcdha2	0.061972	0.06194	0.969655	3552	-4.258
Gm1673	0.0059889	0.028043	0.956325	465	-4.2555
Foxa3	0.009545	0.043069	0.964468	712	-4.2529
Phgdh	0.00046367	0.0024451	0.856811	48	-4.2523
Vmn2r33	0.1067	0.10655	0.976759	5329	-4.2485
Nptx1	0.0022001	0.0095528	0.916076	184	-4.2467
Slc9b2	0.01167	0.04556	0.964468	869	-4.2369
Spdyb	0.0287	0.10553	0.976759	1942	-4.2367
Olfr90	0.024266	0.092822	0.976368	1662	-4.2278
mmu-mir-762	0.082278	0.20823	0.996	4361	-4.2216
Lce3e	0.077308	0.13389	0.996	4157	-4.2208
Cst12	0.02382	0.086979	0.976368	1629	-4.2026
Ccdc81	2.4964e-05	0.00010363	0.541351	3	-4.2009
Mov10	0.0023287	0.010106	0.916076	194	-4.1995
Atp1a3	0.0041551	0.017376	0.956325	325	-4.1955
Gm9758	0.025158	0.046288	0.964468	1719	-4.1923
mmu-mir-1949	0.013456	0.035507	0.964468	1004	-4.1899
Gnpda2	0.0048446	0.023016	0.956325	388	-4.1777
Itgax	0.0054598	0.022541	0.956325	438	-4.1775
Dlx5	0.020469	0.075959	0.976368	1439	-4.1739
mmu-mir-7054	0.031758	0.07917	0.976368	2118	-4.1621
Fam71e1	0.026873	0.10026	0.976759	1822	-4.1595
Chga	0.035574	0.12449	0.992932	2296	-4.1556
Zfp607	0.0027769	0.0099105	0.916076	229	-4.1468
E330017A01Rik	0.015614	0.059486	0.969655	1160	-4.1465
Scaf4	0.0045803	0.021861	0.956325	357	-4.1451
Hist1h2ai	0.081654	0.081625	0.976368	4331	-4.1426
mmu-mir-484	0.13156	0.28536	0.996	6175	-4.1352
Ewsr1	0.023405	0.085654	0.976368	1607	-4.135
Cd209g	0.005829	0.020191	0.956325	452	-4.1297
Cuedc1	0.0083698	0.038218	0.964468	619	-4.123
Hpse2	0.0042733	0.020506	0.956325	336	-4.1189
1700020N15Rik	0.053749	0.15409	0.996	3181	-4.1189
Tcof1	0.00019467	0.00075733	0.75165	20	-4.1154
Zfp97	0.092117	0.09206	0.976368	4770	-4.106
Erp27	0.0052309	0.021662	0.956325	424	-4.0977
Prx	0.0069956	0.028471	0.956325	538	-4.0954
Kcnn3	0.010978	0.048913	0.964468	816	-4.0917
Olfr1418	0.0035943	0.012709	0.942124	286	-4.0873
Slc17a2	0.030798	0.11141	0.976759	2066	-4.0847
mmu-mir-7578	0.028678	0.072099	0.976368	1939	-4.0745
Smc2	0.00050263	0.0018921	0.827703	52	-4.0733
Mta2	0.00074121	0.003346	0.901953	68	-4.0731
Prdm6	0.052034	0.16792	0.996	3101	-4.0702
Zfp740	0.018352	0.075288	0.976368	1328	-4.0637
Olfr1298	0.014577	0.055791	0.967233	1085	-4.0519
Mfsd4	0.0035571	0.015002	0.956325	283	-4.0413
Trim47	0.073134	0.21971	0.996	3982	-4.0399
Bpifb3	0.018023	0.074303	0.976368	1305	-4.039
Ttr	0.010877	0.042774	0.964468	805	-4.0344
Rtl1	0.01836	0.068929	0.976368	1329	-4.0317
Lrig1	0.015411	0.058745	0.969655	1148	-4.0288
Dnajc14	0.030954	0.11185	0.976759	2076	-4.0272
Mrpl42	0.027029	0.097191	0.976368	1834	-4.0132
Vmn2r95	0.033748	0.11954	0.986623	2218	-4.0042
AI836003	0.028298	0.10116	0.976759	1911	-4.003
Cldn11	0.0018513	0.0066717	0.916076	148	-3.9955
Angel2	0.00033213	0.0015349	0.77824	35	-3.9937
Cdkn2aip	0.0023926	0.0085938	0.916076	196	-3.9832
Adgb	0.023161	0.089617	0.976368	1585	-3.9818
Olfr345	0.027291	0.097996	0.976368	1850	-3.9799
Nme4	0.057016	0.18053	0.996	3316	-3.9793
Prm3	0.0013572	0.0049609	0.916076	114	-3.9778
Trub2	0.02173	0.080115	0.976368	1503	-3.9753
Ppp6r2	0.0067776	0.031496	0.964468	522	-3.9647
Ttc23	0.029237	0.10701	0.976759	1971	-3.9626
5430427O19Rik	0.053969	0.17284	0.996	3187	-3.9617
Tmem106b	0.029544	0.10787	0.976759	1992	-3.9587
Adipor2	0.001423	0.007274	0.916076	116	-3.949
Kdm4c	0.008571	0.039033	0.964468	628	-3.944
Pafah1b3	0.015914	0.067988	0.976368	1183	-3.9401
mmu-mir-1951	0.010189	0.019292	0.956325	757	-3.9348
Plag1	0.0091128	0.041293	0.964468	676	-3.9325
mmu-mir-532	0.058073	0.13721	0.996	3373	-3.9306
Hist1h3d	0.10893	0.10884	0.976759	5395	-3.924
Dhx58	0.079027	0.23347	0.996	4235	-3.9228
Fancm	0.01422	0.054548	0.964468	1061	-3.9158
Mroh9	0.0017809	0.0064316	0.916076	141	-3.9098
Phf10	0.008534	0.028936	0.956839	627	-3.907
Olfr975	0.0033077	0.009165	0.916076	265	-3.9061
2019-09-06	0.0038904	0.01878	0.956325	305	-3.904
Mlph	0.018082	0.074473	0.976368	1309	-3.9007
Stx17	0.0055514	0.022896	0.956325	440	-3.9003
Vmn2r45	0.02176	0.040226	0.964468	1507	-3.8965
Trak2	0.032982	0.11746	0.985147	2182	-3.8956
Pot1b	0.0047977	0.022802	0.956325	383	-3.8938
A830018L16Rik	0.013843	0.053233	0.964468	1031	-3.8893
Rab30	0.011998	0.046757	0.964468	894	-3.888
mmu-mir-709	0.012697	0.023906	0.956325	948	-3.888
Cpne8	0.0086365	0.034605	0.964468	636	-3.8835
Asb5	0.0035693	0.015046	0.956325	284	-3.881
Dsel	0.0033626	0.014228	0.956325	270	-3.8807
Olfr1353	0.01157	0.045222	0.964468	862	-3.8807
mmu-mir-124-3	0.012857	0.024201	0.956325	958	-3.8807
Ndrg1	0.036164	0.12166	0.991414	2333	-3.8798
Snx32	0.013932	0.053536	0.964468	1039	-3.878
mmu-mir-202	0.01851	0.047924	0.964468	1341	-3.8716
Vmn1r168	0.0080991	0.032589	0.964468	604	-3.8657
Wash	0.0082098	0.033019	0.964468	609	-3.8657
Dmrtb1	0.070795	0.21417	0.996	3899	-3.8657
Galc	0.0024896	0.0069456	0.916076	202	-3.8651
Zbtb2	0.0042071	0.017597	0.956325	330	-3.8648
Lamp2	0.029589	0.10514	0.976759	1995	-3.8575
Bex2	0.0048585	0.020207	0.956325	391	-3.8562
Usp9y	0.022805	0.083658	0.976368	1561	-3.854
Taar8a	0.00029713	0.0013813	0.77824	32	-3.8451
Gm14499	0.0039957	0.01104	0.916076	313	-3.8451
mmu-mir-7241	0.0077722	0.021038	0.956325	584	-3.845
Tlx2	0.02259	0.082957	0.976368	1548	-3.8443
mmu-mir-3084-1	0.030892	0.077206	0.976368	2072	-3.8431
1700024P16Rik	0.015006	0.057326	0.968165	1114	-3.8386
Chrna9	0.022097	0.086478	0.976368	1525	-3.8359
H2-Q7	0.019711	0.079431	0.976368	1405	-3.8352
1700071K01Rik	0.014948	0.057117	0.968165	1106	-3.8351
mmu-mir-1247	0.0131	0.043305	0.964468	980	-3.8291
mmu-mir-1956	0.0014763	0.004167	0.901953	122	-3.8279
Phtf1	0.0030767	0.013085	0.947083	255	-3.8238
Mlst8	0.062127	0.19326	0.996	3559	-3.8219
Mrps17	0.0093345	0.037178	0.964468	697	-3.8188
Rps3a1	0.0019025	0.0083102	0.916076	157	-3.8173
mmu-mir-684-1	0.20331	0.35163	0.996	8418	-3.8162
Morc2b	0.087973	0.25407	0.996	4602	-3.8158
Ostm1	0.011263	0.037651	0.964468	836	-3.8152
Vmn1r119	0.083246	0.14349	0.996	4397	-3.808
mmu-mir-466g	0.14919	0.14892	0.996	6738	-3.8059
Lce3d	0.075023	0.17195	0.996	4050	-3.8029
mmu-mir-106a	0.068784	0.15937	0.996	3827	-3.7919
Rassf6	0.013832	0.045539	0.964468	1028	-3.7891
Gareml	0.0052531	0.018321	0.956325	425	-3.7862
Phka2	0.014098	0.046352	0.964468	1053	-3.7836
BC004004	0.055539	0.17688	0.996	3253	-3.7826
Jade2	0.004733	0.019716	0.956325	377	-3.7816
Adam29	0.12058	0.31878	0.996	5791	-3.7761
Syde1	0.0082126	0.027913	0.956325	610	-3.7758
Alas1	0.050222	0.16322	0.996	3018	-3.7733
mmu-mir-878	0.049466	0.11877	0.986488	2978	-3.7717
Otog	0.0087241	0.034922	0.964468	647	-3.7672
Smim13	0.078361	0.23194	0.996	4201	-3.765
Lrriq3	0.0051397	0.021325	0.956325	413	-3.763
Ecm1	0.030245	0.1072	0.976759	2028	-3.7624
Mtrf1l	0.010951	0.036679	0.964468	812	-3.7614
Esrrg	0.026638	0.099576	0.976759	1807	-3.7592
Mlxip	0.078303	0.2318	0.996	4199	-3.7573
Dgat2l6	0.045065	0.14987	0.996	2741	-3.7566
Olfr1264	0.0041212	0.019806	0.956325	324	-3.755
Pigs	0.0072104	0.033346	0.964468	553	-3.755
Yes1	0.071699	0.21629	0.996	3932	-3.7517
Cd164l2	0.026371	0.095083	0.976368	1794	-3.7515
Ppcs	0.010256	0.040559	0.964468	764	-3.751
Srsf4	0.039469	0.1351	0.996	2497	-3.7444
Comp	0.015132	0.049529	0.964468	1125	-3.7413
4933408B17Rik	0.03538	0.11985	0.986623	2287	-3.7412
Aco1	0.0036354	0.012856	0.94659	288	-3.7407
Syt7	0.023686	0.086535	0.976368	1623	-3.7378
Gyltl1b	0.030767	0.10883	0.976759	2061	-3.7351
Mff	0.0062246	0.021518	0.956325	490	-3.7321
Galntl6	0.00036999	0.0014283	0.77824	38	-3.7295
Kif7	0.003449	0.012212	0.942124	277	-3.7155
Mptx2	0.02183	0.055985	0.967233	1511	-3.7098
Vasp	0.01425	0.061818	0.969655	1065	-3.707
Gm6904	0.018744	0.060259	0.969655	1355	-3.704
Pkhd1l1	0.0051373	0.014138	0.956325	412	-3.7027
Mgmt	0.02724	0.097837	0.976368	1846	-3.6991
Vmn2r42	0.29122	0.29101	0.996	10620	-3.6935
Bsg	0.012887	0.042659	0.964468	960	-3.6911
Lrrc43	0.026722	0.09983	0.976759	1813	-3.6876
Sh2b1	0.010483	0.041385	0.964468	784	-3.6874
Reg3a	0.053375	0.16003	0.996	3161	-3.6847
Tymp	0.027691	0.099224	0.976484	1879	-3.6846
E030002O03Rik	0.074029	0.22181	0.996	4007	-3.6839
Krtap4-16	0.034647	0.1182	0.986472	2251	-3.6809
Tmem63b	0.014053	0.053964	0.964468	1048	-3.6771
Olfr1173	0.020124	0.074807	0.976368	1422	-3.6752
Abca4	0.012537	0.055137	0.964468	935	-3.6751
Anks1b	0.055605	0.17704	0.996	3257	-3.6683
Mphosph8	0.0012791	0.0046898	0.916076	108	-3.6638
Nkiras2	0.010982	0.043178	0.964468	818	-3.6635
Apol11a	0.093786	0.24362	0.996	4837	-3.6625
Stk40	0.023164	0.084868	0.976368	1586	-3.6562
Rpgrip1	0.0074176	0.030047	0.964468	564	-3.656
Srpk3	0.068714	0.20919	0.996	3825	-3.6557
Kremen1	0.0083042	0.037957	0.964468	617	-3.6547
Cox16	0.0024459	0.0068302	0.916076	199	-3.6538
Micall1	0.01468	0.05616	0.967233	1092	-3.6529
Myoz2	0.002751	0.011792	0.93852	226	-3.6514
Efnb1	0.00089225	0.0033105	0.901953	79	-3.649
Armc5	0.020759	0.082517	0.976368	1454	-3.6473
Mx1	0.0031118	0.013222	0.947972	256	-3.647
Pcdhgb6	0.028323	0.028213	0.956325	1913	-3.6468
Syvn1	0.0013011	0.0066855	0.916076	111	-3.6459
Vps8	0.010666	0.035812	0.964468	793	-3.6448
Gm4301	0.059304	0.16764	0.996	3434	-3.6426
Prl3d1	0.08756	0.23137	0.996	4583	-3.6406
Dctn4	0.0050948	0.017802	0.956325	408	-3.638
Gjb6	0.051991	0.16782	0.996	3096	-3.631
Pwwp2a	0.002322	0.010071	0.916076	193	-3.6254
Zfp46	0.0056569	0.026588	0.956325	443	-3.6211
mmu-mir-6403	0.025935	0.047645	0.964468	1762	-3.6177
Pax2	0.030486	0.10795	0.976759	2040	-3.6156
Cst13	0.02495	0.090597	0.976368	1703	-3.6155
Tbl3	0.0093209	0.042143	0.964468	695	-3.6116
Tmem132c	0.047183	0.14646	0.996	2846	-3.6075
Cyp2a12	0.0087704	0.039873	0.964468	651	-3.6063
Rdh7	0.0051809	0.024495	0.956325	417	-3.6047
Sh2d1b1	0.0089618	0.035812	0.964468	666	-3.6032
Hoxa2	0.0029891	0.0082911	0.916076	248	-3.5988
1700020A23Rik	0.023068	0.084574	0.976368	1578	-3.5927
Ccnl2	0.0020463	0.0088965	0.916076	167	-3.5914
Mfsd7a	0.015243	0.058155	0.969655	1135	-3.591
4930449I24Rik	0.0089202	0.02397	0.956325	661	-3.5908
BC005764	0.0016556	0.008391	0.916076	130	-3.5904
Glb1l	0.03759	0.12496	0.992932	2405	-3.59
Tmco3	0.010966	0.04886	0.964468	814	-3.5862
Cnp	0.029185	0.10393	0.976759	1969	-3.5838
Farsa	0.0098778	0.044464	0.964468	731	-3.5801
Bpifa1	0.014624	0.055957	0.967233	1090	-3.5798
BC029214	0.0081297	0.032701	0.964468	606	-3.5779
Gm6289	0.0060155	0.024718	0.956325	469	-3.5741
2410012M07Rik	0.059206	0.1726	0.996	3430	-3.5728
4930550L24Rik	0.0018025	0.0065035	0.916076	145	-3.5725
Ntn5	0.055392	0.16448	0.996	3246	-3.5721
Olfr1364	0.027467	0.084922	0.976368	1858	-3.5691
Epha10	0.073337	0.2202	0.996	3988	-3.569
Serpind1	0.065839	0.20224	0.996	3710	-3.5688
Cryzl1	0.024534	0.089236	0.976368	1682	-3.5663
Clcnkb	0.030227	0.10714	0.976759	2027	-3.5623
Olfr965	0.035564	0.12027	0.988999	2295	-3.5589
Jazf1	0.0080716	0.032493	0.964468	598	-3.5549
Actr8	0.03049	0.10796	0.976759	2041	-3.5547
Cst7	0.017903	0.06741	0.976368	1297	-3.5525
Timp2	0.0082883	0.033303	0.964468	614	-3.5521
Eid2b	0.026847	0.10018	0.976759	1821	-3.5448
Ccdc159	0.011333	0.044409	0.964468	843	-3.5401
Ccdc43	0.022912	0.072167	0.976368	1570	-3.5388
Nudt4	0.023996	0.087548	0.976368	1641	-3.5337
mmu-mir-669o	0.15853	0.25777	0.996	7008	-3.5298
Gpr33	0.016723	0.054343	0.964468	1221	-3.5129
Mid2	0.0054502	0.025663	0.956325	436	-3.5121
mmu-mir-669d-2	0.020786	0.053509	0.964468	1457	-3.5119
mmu-mir-6541	0.063874	0.17774	0.996	3625	-3.5119
Elof1	0.0065691	0.017881	0.956325	509	-3.5108
Deptor	0.012285	0.054104	0.964468	913	-3.507
1700110M21Rik	0.0049418	0.020542	0.956325	396	-3.5056
Tmem63c	0.023093	0.084655	0.976368	1582	-3.5031
Pax9	0.021823	0.085689	0.976368	1509	-3.4994
Tlr7	0.079345	0.2342	0.996	4252	-3.4994
Prox1	0.011959	0.052811	0.964468	890	-3.4972
mmu-mir-106b	0.031096	0.056761	0.96792	2092	-3.4958
Fam199x	0.0022388	0.011173	0.916076	186	-3.4912
Mb21d1	0.0057114	0.015655	0.956325	446	-3.4909
Olfr198	0.011578	0.038639	0.964468	863	-3.4888
Clec4a3	0.046525	0.14503	0.996	2811	-3.4878
Tacc2	0.034726	0.11837	0.986472	2257	-3.4832
mmu-mir-669e	0.11453	0.25927	0.996	5590	-3.4824
Gata4	0.05449	0.16251	0.996	3200	-3.4813
Birc6	0.042229	0.14242	0.996	2617	-3.4803
Dnajc3	0.030754	0.10878	0.976759	2060	-3.4798
Lrp11	0.0030633	0.015039	0.956325	250	-3.478
Ces2g	0.0079399	0.027025	0.956325	593	-3.4777
Mybph	0.0087913	0.039965	0.964468	653	-3.4741
Tnrc6b	0.010872	0.036446	0.964468	804	-3.4726
Dennd5a	0.03051	0.11059	0.976759	2043	-3.4715
Mup3	0.0062366	0.021561	0.956325	491	-3.471
Mb21d2	0.0036781	0.015479	0.956325	292	-3.4686
mmu-mir-7028	0.00016179	0.00047641	0.590484	16	-3.455
Sync	0.030845	0.10907	0.976759	2070	-3.4537
Klhdc10	0.0070628	0.02872	0.956325	545	-3.4508
Adcy1	0.052949	0.15908	0.996	3144	-3.4504
Kbtbd13	0.01975	0.073582	0.976368	1409	-3.4469
Park7	0.051885	0.15678	0.996	3091	-3.4432
Eppin	0.024681	0.089743	0.976368	1689	-3.4431
Lrrc2	0.064615	0.18414	0.996	3662	-3.44
Dock8	0.0077833	0.02652	0.956325	585	-3.4374
mmu-mir-7088	0.10134	0.22336	0.996	5128	-3.437
Ccdc177	0.037165	0.12397	0.992531	2383	-3.4306
Psma2	0.011376	0.038007	0.964468	849	-3.43
Lca5	0.048737	0.14985	0.996	2943	-3.4283
Cdh24	0.038025	0.12594	0.995298	2430	-3.4281
Pcdhb2	0.052652	0.15843	0.996	3130	-3.426
Gm1647	0.012993	0.050247	0.964468	969	-3.4239
Slc15a5	0.063859	0.19749	0.996	3623	-3.4233
Naa11	0.047419	0.15601	0.996	2863	-3.4224
Gpr44	0.0084163	0.033798	0.964468	622	-3.4214
Foxm1	0.020394	0.064975	0.974349	1437	-3.4208
Krt28	0.025842	0.080411	0.976368	1757	-3.4186
mmu-mir-6382	0.11249	0.25614	0.996	5528	-3.4185
Epha1	0.05158	0.1561	0.996	3078	-3.4136
Etnk1	0.04245	0.13592	0.996	2627	-3.4121
Nfkbie	0.0027739	0.01188	0.93852	227	-3.4117
Mapk8	0.01926	0.071934	0.976368	1383	-3.4096
Olfr394	0.02497	0.094838	0.976368	1705	-3.4052
Hbp1	0.023614	0.086304	0.976368	1619	-3.4046
Spi1	0.011255	0.044139	0.964468	835	-3.4024
Igfbp2	0.016175	0.068749	0.976368	1193	-3.4006
Ssxb1	0.10848	0.2367	0.996	5380	-3.4002
Olfr1373	0.018992	0.071042	0.976368	1370	-3.3986
Frem3	0.0096688	0.04359	0.964468	720	-3.3984
Foxi3	0.0037595	0.010392	0.916076	299	-3.3967
Pcdhgc3	0.1342	0.13399	0.996	6265	-3.3967
Cldn23	0.0028121	0.013885	0.956325	233	-3.3963
Hsbp1	0.026997	0.097085	0.976368	1831	-3.3915
Tctex1d1	0.0061999	0.016938	0.956325	486	-3.3896
mmu-mir-30c-1	0.021963	0.056296	0.967233	1519	-3.3896
Dnajc30	0.0010547	0.0054606	0.916076	92	-3.3887
mmu-mir-6920	0.0069346	0.023819	0.956325	531	-3.3869
Hebp2	0.014912	0.064389	0.974349	1104	-3.3843
Bmx	0.084465	0.2461	0.996	4460	-3.384
Vmn1r218	0.043246	0.1451	0.996	2658	-3.3835
Tmem179b	0.062572	0.17982	0.996	3574	-3.3831
Ptpn9	0.010664	0.047663	0.964468	792	-3.3773
Fancd2	0.047713	0.14765	0.996	2880	-3.3721
Prps2	0.058299	0.17069	0.996	3387	-3.371
Tmem28	0.039157	0.13424	0.996	2485	-3.3705
Rem2	0.01522	0.058077	0.969655	1133	-3.3689
Arpc5	0.077335	0.21055	0.996	4158	-3.3611
mmu-mir-1192	0.0091443	0.017347	0.956325	680	-3.3596
Rspo3	0.011044	0.043389	0.964468	820	-3.3589
Uchl3	0.021732	0.068825	0.976368	1504	-3.3545
Sh3tc2	0.018133	0.074635	0.976368	1311	-3.3539
Coq9	0.065832	0.18662	0.996	3709	-3.3523
mmu-mir-763	0.0257	0.065151	0.974349	1746	-3.35
Cpt1b	0.021601	0.085019	0.976368	1498	-3.3459
Crybg3	0.013	0.043027	0.964468	971	-3.3446
Tradd	0.066581	0.1882	0.996	3745	-3.3396
Zfp239	0.0086906	0.023375	0.956325	642	-3.336
Usp24	0.012822	0.049666	0.964468	957	-3.335
Poc5	0.0094569	0.025361	0.956325	706	-3.3349
Eid3	0.032024	0.11479	0.977724	2131	-3.3319
Pak3	0.06426	0.19843	0.996	3637	-3.3263
Adam22	0.0086605	0.039419	0.964468	638	-3.3255
Ppapdc1b	0.00036933	0.0017053	0.827703	37	-3.3211
Cldn3	0.027804	0.085905	0.976368	1883	-3.3196
Olfr420	0.044796	0.1412	0.996	2727	-3.3196
Klrc2	0.042976	0.13708	0.996	2647	-3.312
Rabgap1l	0.010224	0.04043	0.964468	762	-3.3063
Aurkc	2.4285e-05	9.3196e-05	0.541351	2	-3.3044
1110058L19Rik	0.0097793	0.044042	0.964468	725	-3.3018
Osr1	0.068514	0.19229	0.996	3814	-3.2998
1500012F01Rik	0.0046246	0.01277	0.943397	366	-3.295
Olfr1026	0.060583	0.17559	0.996	3487	-3.2943
Mfap5	0.01433	0.047045	0.964468	1067	-3.2923
Agpat6	0.033611	0.1019	0.976759	2211	-3.2902
Akr1c12	0.021647	0.068575	0.976368	1499	-3.2884
Eif4ebp1	0.023402	0.085643	0.976368	1606	-3.2884
Esp8	0.10456	0.29105	0.996	5258	-3.2877
Nepn	0.026557	0.082426	0.976368	1805	-3.2856
Rbm45	0.032219	0.11256	0.976759	2143	-3.283
Astl	0.044522	0.14846	0.996	2717	-3.2828
Lta4h	0.0061183	0.02512	0.956325	477	-3.2819
Esrp2	0.02065	0.065723	0.974349	1447	-3.2806
Tas1r3	0.0015329	0.0077919	0.916076	125	-3.2805
Dlx2	0.010279	0.046088	0.964468	766	-3.2777
Nuak2	0.047566	0.14733	0.996	2873	-3.2764
Lphn3	0.053454	0.17151	0.996	3164	-3.2754
Olfr1391	0.016709	0.054306	0.964468	1219	-3.2749
1700001C19Rik	0.028672	0.10233	0.976759	1938	-3.2706
mmu-mir-138-1	0.0030649	0.0085037	0.916076	252	-3.2704
mmu-mir-5120	0.07951	0.18101	0.996	4263	-3.2693
Ildr2	0.071403	0.19826	0.996	3926	-3.2617
Epha3	0.012094	0.053362	0.964468	905	-3.2599
Psme1	0.018581	0.059803	0.969655	1345	-3.2592
Nfkbiz	0.009966	0.03355	0.964468	740	-3.259
Homez	0.025764	0.093182	0.976368	1752	-3.2578
Adi1	0.00254	0.012628	0.942124	207	-3.2571
Arsk	0.0049612	0.020621	0.956325	399	-3.2564
Nrep	0.072611	0.20078	0.996	3965	-3.2562
Serpina11	0.0011167	0.0057837	0.916076	97	-3.2555
mmu-mir-701	0.082518	0.187	0.996	4369	-3.2392
Cacna1d	0.039634	0.12959	0.996	2504	-3.2366
Plekhb1	0.00091949	0.0040773	0.901953	81	-3.2365
Baz1a	0.036716	0.11024	0.976759	2361	-3.2363
mmu-mir-6356	0.043763	0.07861	0.976368	2683	-3.2344
Rps9	0.025292	0.091667	0.976368	1728	-3.2323
Adra2a	0.0075523	0.030548	0.964468	570	-3.2307
mmu-mir-544	0.053531	0.1276	0.996	3167	-3.228
mmu-mir-3969	0.036449	0.066104	0.974349	2347	-3.226
Dock3	0.014015	0.046101	0.964468	1042	-3.2259
U2af2	0.0022637	0.0081509	0.916076	189	-3.2248
Spin4	0.017648	0.073205	0.976368	1278	-3.2238
Ces1g	0.054825	0.17503	0.996	3217	-3.2236
Vmn1r61	0.010574	0.035532	0.964468	787	-3.2232
mmu-mir-466k	0.20649	0.20613	0.996	8495	-3.2207
Trim35	0.028325	0.087329	0.976368	1914	-3.2181
Clk1	0.075381	0.20655	0.996	4063	-3.2179
mmu-mir-7219	0.07895	0.20275	0.996	4228	-3.215
Zmynd19	0.004304	0.017976	0.956325	338	-3.2141
Ccno	0.032049	0.097569	0.976368	2133	-3.2138
Smpd1	0.038021	0.1137	0.976994	2429	-3.2116
Gstt4	0.010306	0.0462	0.964468	768	-3.2108
Ooep	0.037978	0.11359	0.976994	2425	-3.2081
Rufy1	0.051384	0.15568	0.996	3066	-3.208
mmu-mir-3071	0.0256	0.064923	0.974349	1741	-3.2068
Pde7b	0.075993	0.20783	0.996	4095	-3.2049
Bckdk	0.00066017	0.0030003	0.901953	65	-3.2041
Gal3st2	0.055576	0.15867	0.996	3255	-3.2019
Atp2c2	0.013671	0.05956	0.969655	1018	-3.2017
Chtf8	0.047009	0.15497	0.996	2835	-3.2013
Lgi3	0.0012437	0.0063913	0.916076	104	-3.2001
mmu-mir-128-1	0.10261	0.22573	0.996	5183	-3.1979
Zfp442	0.12396	0.26513	0.996	5907	-3.1967
Fam132a	0.042056	0.13506	0.996	2606	-3.1962
Gm4841	0.065403	0.18576	0.996	3695	-3.1962
Troap	0.055972	0.16572	0.996	3274	-3.1948
Fbxo3	0.01631	0.061903	0.969655	1199	-3.1946
9930012K11Rik	0.09476	0.26941	0.996	4871	-3.1933
Il1rap	0.036274	0.12192	0.991414	2339	-3.1888
Cyp4a12b	0.0075695	0.020506	0.956325	571	-3.1885
Tmem30a	0.0028647	0.014122	0.956325	236	-3.1881
Vmn1r121	0.18159	0.1813	0.996	7823	-3.1879
Herc1	0.073253	0.20214	0.996	3987	-3.1874
Nrk	0.0051163	0.021233	0.956325	409	-3.1821
Ptov1	0.04315	0.13749	0.996	2655	-3.1792
Gm20767	0.024312	0.044781	0.964468	1665	-3.1749
Fcgr2b	0.11239	0.30613	0.996	5522	-3.1743
Tekt4	0.0087297	0.039712	0.964468	649	-3.1703
Gkn1	0.025051	0.090942	0.976368	1711	-3.1659
Urb1	0.013001	0.050274	0.964468	973	-3.1657
Zc3h10	0.002633	0.0094308	0.916076	216	-3.1609
Phyh	0.0046151	0.019231	0.956325	364	-3.1609
Fcgbp	0.039415	0.12908	0.996	2494	-3.1581
Gm5820	0.12319	0.32279	0.996	5881	-3.1561
Nsf	0.010938	0.036642	0.964468	811	-3.1541
Slfnl1	0.0027155	0.0097006	0.916076	223	-3.1506
Slc6a7	0.047312	0.14675	0.996	2853	-3.148
Bgn	0.052833	0.15882	0.996	3138	-3.146
Numa1	0.013075	0.04323	0.964468	978	-3.1453
mmu-mir-6413	0.036812	0.1105	0.976759	2369	-3.1447
Tspan7	0.0080876	0.037061	0.964468	603	-3.1408
Gpr56	0.050514	0.15374	0.996	3034	-3.1354
Clcn7	0.095377	0.27081	0.996	4902	-3.1328
Dock11	0.078208	0.21236	0.996	4194	-3.1323
Cd200r1	0.014518	0.055597	0.966664	1080	-3.13
Ripk2	0.024153	0.088045	0.976368	1651	-3.1274
L3mbtl2	0.076938	0.22864	0.996	4138	-3.1252
mmu-mir-188	0.038427	0.094267	0.976368	2450	-3.1225
Ankrd13d	0.014225	0.046724	0.964468	1062	-3.1223
Cdx2	0.0090706	0.024359	0.956325	672	-3.1216
Fbxl15	0.008952	0.035773	0.964468	663	-3.1205
Clec4f	0.0092048	0.036684	0.964468	686	-3.1195
Aldoart2	0.058537	0.17118	0.996	3402	-3.116
Gm216	0.047876	0.15721	0.996	2892	-3.1159
Tcaim	0.07927	0.21449	0.996	4248	-3.1158
Tlcd1	0.12817	0.33044	0.996	6060	-3.1152
Btbd7	0.027387	0.098285	0.976368	1855	-3.1134
Rbbp7	0.037283	0.12423	0.9926	2393	-3.113
Olfr980	0.034264	0.10368	0.976759	2238	-3.1112
Wfdc18	0.0068364	0.027846	0.956325	524	-3.1109
1700034J05Rik	0.02618	0.08135	0.976368	1778	-3.1088
Apol7e	0.11593	0.25057	0.996	5635	-3.107
Ifitm3	0.017708	0.066717	0.974349	1282	-3.1063
Osgepl1	0.015328	0.065955	0.974349	1141	-3.1057
Slc16a10	0.00466	0.01942	0.956325	370	-3.1046
Cnn3	0.017815	0.073694	0.976368	1291	-3.1044
Sec23ip	0.01404	0.061002	0.969655	1046	-3.1041
Nap1l5	0.035654	0.10741	0.976759	2304	-3.1037
Hoxc9	0.036705	0.11021	0.976759	2360	-3.1027
Dlgap3	0.082249	0.22065	0.996	4358	-3.102
Fam32a	0.056901	0.16772	0.996	3310	-3.1019
Amhr2	0.032608	0.11641	0.981395	2157	-3.0993
Oasl2	0.032701	0.11369	0.976994	2165	-3.0987
Ephx2	0.19972	0.43424	0.996	8325	-3.0985
Lhpp	0.017107	0.071566	0.976368	1252	-3.0959
Camkk1	0.070686	0.21391	0.996	3893	-3.0958
Car4	0.013329	0.051439	0.964468	997	-3.0937
Lct	0.032104	0.1123	0.976759	2137	-3.0926
S100a1	0.089965	0.2361	0.996	4695	-3.0919
Vmn1r67	0.099535	0.2801	0.996	5065	-3.0917
Cma2	0.0095059	0.032049	0.964468	710	-3.0903
Olfr167	0.017839	0.067174	0.976368	1292	-3.09
mmu-mir-7236	0.021497	0.039737	0.964468	1495	-3.0898
Nxph2	0.07138	0.19822	0.996	3925	-3.0892
Lce1h	0.033091	0.060214	0.969655	2188	-3.0876
Sipa1l1	0.028942	0.10621	0.976759	1956	-3.0875
Ttc5	0.041669	0.12331	0.991414	2589	-3.0864
1810055G02Rik	0.0051817	0.018076	0.956325	418	-3.0862
Cypt1	0.080038	0.21609	0.996	4279	-3.0849
Adprhl1	0.091703	0.23954	0.996	4758	-3.0844
mmu-mir-6973b	0.077029	0.17602	0.996	4144	-3.084
Nbeal2	0.082853	0.22188	0.996	4380	-3.0838
Gm5169	0.13406	0.22185	0.996	6260	-3.0834
Xirp1	0.10502	0.29206	0.996	5273	-3.0821
2610020H08Rik	0.017103	0.071555	0.976368	1251	-3.0805
Efna5	0.0022403	0.0080697	0.916076	187	-3.0803
Mrm1	0.006289	0.02173	0.956325	494	-3.0795
Olfr281	0.0069952	0.032427	0.964468	537	-3.0791
Ccdc66	0.0063502	0.026033	0.956325	498	-3.0746
mmu-mir-7213	0.049339	0.11849	0.986472	2971	-3.0704
Nphs1	0.092927	0.24195	0.996	4802	-3.0689
Fastkd2	0.027208	0.10119	0.976759	1844	-3.0671
Cyp2j13	0.14402	0.35442	0.996	6549	-3.0659
Eva1a	0.064209	0.19832	0.996	3636	-3.0647
Serpinc1	0.028843	0.10286	0.976759	1949	-3.0638
Hist1h1b	0.0042266	0.017677	0.956325	333	-3.0587
Vmn1r29	0.024126	0.08795	0.976368	1649	-3.0587
mmu-mir-181a-1	0.098254	0.21748	0.996	5003	-3.0587
Rbm11	0.035469	0.10693	0.976759	2292	-3.0583
Tlr13	0.027072	0.097328	0.976368	1839	-3.0545
Zfp850	0.038848	0.13341	0.996	2467	-3.0538
Rangrf	0.042536	0.1361	0.996	2631	-3.053
Nudt8	0.029939	0.09182	0.976368	2014	-3.0526
Gm15070	0.028699	0.10553	0.976759	1941	-3.052
Cutal	0.064014	0.18289	0.996	3628	-3.0502
4930557A04Rik	0.052686	0.1585	0.996	3131	-3.0495
Styxl1	0.024575	0.093742	0.976368	1685	-3.0456
Olfr688	0.0048183	0.016897	0.956325	384	-3.0446
Snx24	0.092747	0.24161	0.996	4793	-3.044
Slc16a13	0.031109	0.1099	0.976759	2095	-3.0406
Casp9	0.045036	0.13208	0.996	2740	-3.0405
Fgf23	0.12841	0.33078	0.996	6067	-3.0393
Olfr212	0.017191	0.064942	0.974349	1255	-3.0392
Dgkh	0.015251	0.065687	0.974349	1136	-3.0387
mmu-mir-6913	0.13049	0.27303	0.996	6145	-3.0384
Pcdhb7	0.07187	0.2167	0.996	3936	-3.036
mmu-mir-98	0.045606	0.13354	0.996	2773	-3.033
Bms1	0.032622	0.099169	0.976368	2160	-3.0326
A830080D01Rik	0.041144	0.133	0.996	2559	-3.0321
Ppp1r16b	0.093832	0.24372	0.996	4839	-3.0265
Adad1	0.042185	0.12465	0.992932	2615	-3.026
Igfbp4	0.02797	0.10009	0.976759	1894	-3.0257
Rusc1	0.0078285	0.026663	0.956325	587	-3.0248
Kifc5b	0.042934	0.137	0.996	2643	-3.0247
Arhgef7	0.1279	0.33001	0.996	6051	-3.0216
Gyk	0.044235	0.13003	0.996	2704	-3.0197
Zfp629	0.090027	0.25877	0.996	4698	-3.0186
Gm9268	0.079502	0.20368	0.996	4261	-3.0171
Mettl7b	0.020646	0.065713	0.974349	1446	-3.0136
Slc26a9	0.00079202	0.0029386	0.901953	71	-3.0134
Cpsf3l	0.0097841	0.026231	0.956325	726	-3.0132
Klf8	0.084184	0.22453	0.996	4443	-3.013
Pla2g16	0.13041	0.33385	0.996	6141	-3.0125
Atp6v1c2	0.084205	0.22457	0.996	4445	-3.0087
Brat1	0.048929	0.14194	0.996	2952	-3.0062
Dcaf12l1	0.0036625	0.015418	0.956325	291	-3.006
Cdk5rap1	0.060851	0.17617	0.996	3495	-3.006
Uap1	0.069329	0.19395	0.996	3846	-3.006
Igfbp5	0.0038745	0.016258	0.956325	304	-3.0046
Trap1a	0.014097	0.05411	0.964468	1052	-3.0035
Olfr214	0.016742	0.063424	0.974349	1225	-3.0025
Ankrd28	0.096446	0.24879	0.996	4941	-2.9988
Olfr1196	0.035637	0.12044	0.989875	2301	-2.9969
mmu-mir-34c	0.11855	0.26541	0.996	5717	-2.99
mmu-mir-412	0.11082	0.24109	0.996	5462	-2.9882
Fchsd1	0.10226	0.2601	0.996	5165	-2.987
Gm9376	0.011511	0.045018	0.964468	858	-2.9797
Cnot7	0.031171	0.11007	0.976759	2097	-2.9778
Cth	0.061813	0.19247	0.996	3543	-2.9778
Klkb1	0.0066009	0.026971	0.956325	512	-2.9749
Gpr20	0.038127	0.13146	0.996	2437	-2.9749
Fam71e2	0.092834	0.24177	0.996	4798	-2.9733
9130409I23Rik	0.025828	0.097282	0.976368	1756	-2.965
Pura	0.017877	0.073874	0.976368	1296	-2.9646
Ssxb3	0.0087104	0.023421	0.956325	645	-2.962
Olfr971	0.012047	0.040079	0.964468	899	-2.962
Tmf1	0.028474	0.08774	0.976368	1922	-2.962
Smarce1	0.044959	0.1319	0.996	2735	-2.962
Rnf32	0.0073831	0.034084	0.964468	562	-2.9618
Uhrf1bp1	0.0093306	0.037169	0.964468	696	-2.9618
Olfr1126	0.018979	0.060936	0.969655	1367	-2.9569
Cdk5	0.021959	0.080891	0.976368	1518	-2.9549
Syn3	0.020324	0.064782	0.974349	1433	-2.9544
Zdhhc2	0.048717	0.14139	0.996	2941	-2.9533
mmu-mir-3102	0.017639	0.057032	0.968165	1276	-2.9529
Clec5a	0.0076252	0.026038	0.956325	573	-2.9528
Uck2	0.058165	0.17039	0.996	3377	-2.9518
Gm14685	0.01811	0.046966	0.964468	1310	-2.9517
Olfr1238	0.051168	0.16571	0.996	3057	-2.9512
Olfr180	0.098644	0.25312	0.996	5022	-2.9503
Hspb9	0.1071	0.2694	0.996	5337	-2.9498
Trp53i13	0.16484	0.38506	0.996	7204	-2.947
Cacna1c	0.04495	0.14154	0.996	2733	-2.9468
Mstn	0.011762	0.039205	0.964468	875	-2.9459
Chst15	0.020923	0.077452	0.976368	1465	-2.9443
Sidt2	0.00097299	0.0035918	0.901953	88	-2.944
G6b	0.14084	0.34967	0.996	6453	-2.9438
Lalba	0.00096893	0.003579	0.901953	87	-2.9422
Try10	0.097312	0.23238	0.996	4974	-2.9422
Kri1	0.0026097	0.0072642	0.916076	213	-2.9419
Camk2a	0.036564	0.10984	0.976759	2353	-2.9419
Masp1	0.020522	0.065358	0.974349	1441	-2.9409
Tbc1d13	0.015482	0.050583	0.964468	1155	-2.9406
Ccdc78	0.010331	0.046305	0.964468	770	-2.9398
Scara5	0.085223	0.22662	0.996	4489	-2.9387
LOC102308570	0.17092	0.34375	0.996	7421	-2.938
Olfr366	0.010183	0.040284	0.964468	756	-2.9361
Zdhhc15	0.053471	0.16024	0.996	3165	-2.9342
mmu-mir-6367	0.042361	0.076225	0.976368	2626	-2.9327
Tlr1	0.047552	0.14729	0.996	2871	-2.9317
Olfr788	0.019722	0.073484	0.976368	1407	-2.9305
Klra7	0.090109	0.23639	0.996	4701	-2.9298
Hck	0.10423	0.26389	0.996	5249	-2.9296
Klhl26	0.19071	0.4217	0.996	8081	-2.9294
Olfr524	0.032224	0.11256	0.976759	2145	-2.9274
Ephx3	0.093458	0.26647	0.996	4823	-2.9228
Asb10	0.0095379	0.037943	0.964468	711	-2.9227
Nono	0.0092179	0.036739	0.964468	687	-2.9183
Dok5	0.04501	0.14168	0.996	2739	-2.9183
Car7	0.028944	0.10319	0.976759	1957	-2.916
Zcchc4	0.030177	0.092482	0.976368	2022	-2.9139
Ptms	0.038032	0.11373	0.976994	2431	-2.9139
Cep76	0.047491	0.13834	0.996	2866	-2.9139
mmu-mir-743a	0.10468	0.22969	0.996	5264	-2.9136
Serpinb2	0.10048	0.25667	0.996	5098	-2.9118
Calb1	0.015416	0.050375	0.964468	1149	-2.9113
Olfr483	0.02689	0.083323	0.976368	1824	-2.9103
Glyr1	0.028657	0.10228	0.976759	1937	-2.9085
3110079O15Rik	0.032385	0.11578	0.979385	2148	-2.9076
4930544G11Rik	0.0018933	0.0068209	0.916076	155	-2.9069
Nxf3	0.0057983	0.023871	0.956325	450	-2.9069
Zfp655	0.01627	0.061765	0.969655	1198	-2.9069
Trim25	0.019106	0.077589	0.976368	1374	-2.9065
Peli2	0.049682	0.15186	0.996	2987	-2.9001
Champ1	0.0082761	0.033258	0.964468	611	-2.8995
Kcnj6	0.11186	0.27845	0.996	5504	-2.8975
Krt222	0.015349	0.050171	0.964468	1143	-2.897
Tomm40l	0.057024	0.168	0.996	3317	-2.8965
Snx15	0.0024553	0.010612	0.916076	200	-2.896
Ltbp1	0.01836	0.06893	0.976368	1330	-2.8947
Foxred1	0.02982	0.10586	0.976759	2007	-2.8945
Ebpl	0.034862	0.11868	0.986472	2264	-2.8942
Artn	0.024153	0.088045	0.976368	1652	-2.8935
Olfr577	0.041822	0.12371	0.992531	2594	-2.8929
B3galt6	0.0036481	0.017698	0.956325	289	-2.8927
Smarcal1	0.10053	0.25678	0.996	5101	-2.8919
Diras1	0.036166	0.10877	0.976759	2334	-2.8879
Fam83b	0.076578	0.22779	0.996	4123	-2.8834
mmu-mir-7234	0.16657	0.31221	0.996	7274	-2.8804
Arl11	0.021201	0.078371	0.976368	1477	-2.8803
Zfp93	0.01041	0.035	0.964468	778	-2.88
Nfe2	0.026351	0.09502	0.976368	1792	-2.8765
Gm5458	0.026373	0.081911	0.976368	1795	-2.8763
Atp4a	0.11605	0.28633	0.996	5638	-2.874
Plec	0.043719	0.12866	0.996	2681	-2.8725
Dytn	0.20502	0.44155	0.996	8464	-2.8721
Kdr	0.0086201	0.034541	0.964468	634	-2.8708
Acss2	0.1161	0.28643	0.996	5640	-2.8707
Mdga2	0.01332	0.051411	0.964468	996	-2.8705
Gm16442	0.042768	0.12617	0.995711	2637	-2.8698
Rgs4	0.017693	0.066673	0.974349	1281	-2.8677
Hist2h3c1	0.038234	0.069186	0.976368	2441	-2.8675
Dhrs2	0.11711	0.28828	0.996	5668	-2.8653
Fgf12	0.025568	0.092568	0.976368	1740	-2.8612
Kctd11	0.08895	0.23409	0.996	4643	-2.8598
4732456N10Rik	0.013813	0.053124	0.964468	1027	-2.8584
mmu-mir-151	0.03773	0.092708	0.976368	2413	-2.858
Adamtsl3	0.058303	0.16517	0.996	3388	-2.8579
Enthd2	0.013382	0.051625	0.964468	999	-2.8578
Trim59	0.025988	0.093877	0.976368	1765	-2.8553
C130074G19Rik	0.011558	0.045178	0.964468	861	-2.8548
Zdhhc8	0.012875	0.034047	0.964468	959	-2.8502
Aldh1l1	0.035036	0.12304	0.991414	2272	-2.8495
Pvrl4	0.013576	0.044738	0.964468	1012	-2.849
Nt5c1a	0.01209	0.047106	0.964468	904	-2.8481
Frem1	0.0052953	0.021894	0.956325	428	-2.8472
Isca1	0.022987	0.084294	0.976368	1572	-2.8472
Mylk2	0.026953	0.096946	0.976368	1828	-2.8472
Mnda	0.084373	0.19063	0.996	4451	-2.8472
Wdtc1	0.075798	0.22601	0.996	4089	-2.8465
Sfrp2	0.037921	0.1257	0.995199	2422	-2.8436
Asna1	0.002478	0.010695	0.916076	201	-2.8432
Sdr16c6	0.047016	0.13709	0.996	2837	-2.8431
Olfr698	0.026006	0.097796	0.976368	1766	-2.843
Prrt3	0.0021095	0.0075864	0.916076	174	-2.8428
Elmod2	0.003943	0.016525	0.956325	310	-2.8407
Skp2	0.12478	0.32522	0.996	5943	-2.8389
Mnt	0.095067	0.24615	0.996	4892	-2.838
mmu-mir-7224	0.061212	0.14383	0.996	3509	-2.8377
Gpha2	0.0097074	0.032718	0.964468	722	-2.8371
Defb28	0.076152	0.20814	0.996	4104	-2.8362
Lax1	0.0046061	0.019196	0.956325	362	-2.8319
Fkbp11	0.00017625	0.00082701	0.75165	17	-2.8315
Bcl9	0.047113	0.15524	0.996	2842	-2.8306
Rnf149	0.050678	0.14638	0.996	3040	-2.8268
Olfr780	0.11921	0.31667	0.996	5742	-2.8243
Olfr1354	0.038584	0.12716	0.996	2457	-2.8221
Sntb2	0.090531	0.23724	0.996	4717	-2.8221
Alyref2	0.013061	0.050496	0.964468	976	-2.8211
Olfr447	0.012932	0.056688	0.96792	964	-2.8195
Crip3	0.14246	0.35207	0.996	6497	-2.8173
Gsdmc4	0.12421	0.30131	0.996	5919	-2.8122
Sowahb	0.034689	0.11828	0.986472	2253	-2.8112
Irf2	0.0045745	0.019063	0.956325	356	-2.809
Fam118b	0.0070885	0.02882	0.956839	546	-2.8086
Iqcf3	0.012958	0.050122	0.964468	968	-2.8086
mmu-mir-8119	0.00047295	0.00092286	0.75165	49	-2.8083
Vav1	0.014176	0.046587	0.964468	1057	-2.8083
Ccdc17	0.017036	0.064411	0.974349	1245	-2.8083
Pxmp2	0.11472	0.28384	0.996	5603	-2.8078
Olfr1054	0.020179	0.064372	0.974349	1424	-2.8074
Fbxo16	0.017984	0.046646	0.964468	1304	-2.8046
Zfp113	0.1146	0.2836	0.996	5595	-2.8035
Mbd1	0.0010817	0.003097	0.901953	96	-2.8016
Gm101	0.10402	0.26347	0.996	5236	-2.798
Gm4141	0.2818	0.43397	0.996	10397	-2.7979
Afg3l2	0.0098749	0.033261	0.964468	730	-2.797
BC049715	0.0005323	0.0020035	0.843359	55	-2.796
Rai1	0.019718	0.073467	0.976368	1406	-2.792
Ncoa3	0.063803	0.17762	0.996	3621	-2.791
Sdc4	0.15068	0.36418	0.996	6785	-2.7904
Il27	0.023299	0.085308	0.976368	1599	-2.7874
Fam221b	0.028422	0.10473	0.976759	1919	-2.787
Dok1	0.027625	0.099015	0.976368	1874	-2.7857
Olfr1287	0.026267	0.098555	0.976368	1788	-2.7834
Tbc1d14	0.01037	0.040961	0.964468	771	-2.7818
Gm6592	0.019182	0.071676	0.976368	1379	-2.7799
2310007L24Rik	0.074858	0.20547	0.996	4043	-2.7799
Nkg7	0.046737	0.14549	0.996	2818	-2.7792
H2afb1	0.097349	0.27521	0.996	4975	-2.7769
Tnip1	0.064341	0.19863	0.996	3640	-2.7764
Ikzf2	0.10413	0.26369	0.996	5243	-2.7753
Smoc1	0.030785	0.11138	0.976759	2063	-2.7749
Slc18a1	0.034715	0.12216	0.991414	2255	-2.7707
Hid1	0.072473	0.21813	0.996	3958	-2.7696
Pi16	0.0076611	0.03527	0.964468	578	-2.7689
2310002L09Rik	0.12514	0.32578	0.996	5953	-2.7687
Hcfc2	0.018487	0.047866	0.964468	1338	-2.7678
Ncoa6	0.0067085	0.027372	0.956325	520	-2.7672
Vmn1r135	0.33592	0.33589	0.996	11591	-2.7668
Commd6	0.045328	0.15058	0.996	2758	-2.7647
Gp1ba	0.070515	0.21351	0.996	3887	-2.7644
Gm4736	0.015661	0.059652	0.969655	1163	-2.7641
Arhgef5	0.015795	0.041279	0.964468	1174	-2.7638
Rasal2	0.026821	0.083148	0.976368	1820	-2.7636
BC100451	0.017355	0.06551	0.974349	1262	-2.7632
Olfr616	0.0018878	0.0095147	0.916076	154	-2.7627
Vsig2	0.091188	0.23854	0.996	4743	-2.7604
Ccr3	0.10167	0.25895	0.996	5138	-2.7599
mmu-mir-344h-1	0.074934	0.1961	0.996	4046	-2.7592
Csf3r	0.021694	0.080001	0.976368	1501	-2.7577
Mrpl54	0.14311	0.35305	0.996	6522	-2.7573
Aldoc	0.18107	0.40819	0.996	7806	-2.7573
C1ra	0.023049	0.072549	0.976368	1577	-2.7549
Hspb3	0.13228	0.316	0.996	6197	-2.7543
Cmss1	0.010396	0.027818	0.956325	774	-2.754
Gm12169	0.078779	0.23289	0.996	4219	-2.7525
Syce1	0.13285	0.31707	0.996	6219	-2.7522
Fbxo48	0.13304	0.31743	0.996	6226	-2.7518
Tdgf1	0.064984	0.17967	0.996	3679	-2.75
4921530D09Rik	0.11916	0.29206	0.996	5741	-2.7471
Emp3	0.01772	0.066747	0.974349	1283	-2.747
Jdp2	0.041964	0.12411	0.992531	2601	-2.7451
Tbr1	0.12547	0.3263	0.996	5966	-2.7418
mmu-mir-6368	0.11819	0.2547	0.996	5698	-2.7385
Urah	0.01581	0.060153	0.969655	1177	-2.7382
Ccdc41	0.036081	0.12147	0.991414	2329	-2.7377
Abhd15	0.020663	0.053198	0.964468	1449	-2.7353
mmu-mir-489	0.078599	0.20216	0.996	4212	-2.727
Ercc5	0.084787	0.22572	0.996	4472	-2.7251
Zfp958	0.099847	0.25546	0.996	5075	-2.7245
Oas1e	0.068155	0.19154	0.996	3800	-2.7244
Klra1	0.088566	0.15195	0.996	4630	-2.723
Cyp4a32	0.13697	0.32452	0.996	6331	-2.7226
Gm15386	0.028547	0.071796	0.976368	1927	-2.7216
Ttc7b	0.015003	0.039344	0.964468	1112	-2.7209
Olfr155	0.022237	0.081803	0.976368	1534	-2.7198
Vmn1r100	0.27605	0.27592	0.996	10258	-2.7181
Qdpr	0.07426	0.22236	0.996	4018	-2.7173
Klhl18	0.064447	0.17875	0.996	3646	-2.7169
Zfp711	0.0054951	0.022689	0.956325	439	-2.7147
Bbs9	0.1224	0.298	0.996	5853	-2.7144
Gpr114	0.0050681	0.01771	0.956325	407	-2.713
Klf3	0.061464	0.17747	0.996	3519	-2.713
Gm13177	0.026248	0.098508	0.976368	1786	-2.7121
Atp5g3	0.0045208	0.018848	0.956325	353	-2.7118
Ros1	0.008008	0.02725	0.956325	595	-2.7107
Sh3pxd2a	0.01176	0.03125	0.964468	874	-2.7107
Nos2	0.030988	0.10952	0.976759	2082	-2.7107
Gm15114	0.22786	0.2275	0.996	9059	-2.7107
Olfr1156	0.023599	0.086268	0.976368	1617	-2.7092
Slc2a4	0.013679	0.045067	0.964468	1019	-2.7091
Fndc8	0.15685	0.37335	0.996	6961	-2.7073
Cfd	0.080059	0.21613	0.996	4280	-2.7051
Ccl17	0.04574	0.15165	0.996	2778	-2.7047
Wipf3	0.058258	0.18362	0.996	3384	-2.7046
Cntn1	0.06728	0.18348	0.996	3766	-2.7041
Frzb	0.033458	0.1015	0.976759	2203	-2.7035
1700040L02Rik	0.074369	0.20443	0.996	4023	-2.7013
Syngr3	0.027482	0.084962	0.976368	1860	-2.7002
Olfr560	0.12932	0.31066	0.996	6096	-2.6975
Pecam1	0.0675	0.19016	0.996	3774	-2.6963
Degs2	0.024042	0.075372	0.976368	1646	-2.6954
Zufsp	0.02821	0.10089	0.976759	1909	-2.6931
Adrb2	0.092771	0.24165	0.996	4796	-2.6929
Cxadr	0.15495	0.37052	0.996	6911	-2.6924
Ubr7	0.12449	0.30185	0.996	5932	-2.6919
mmu-mir-6345	0.18662	0.33382	0.996	7980	-2.6911
Als2	0.042708	0.13649	0.996	2636	-2.6901
Rnaseh2b	0.03618	0.1217	0.991414	2337	-2.6892
Akap7	0.019699	0.063008	0.974349	1403	-2.688
Srpr	0.015069	0.039507	0.964468	1119	-2.687
Fbxo5	0.0037292	0.010309	0.916076	294	-2.6846
Zfp282	0.011924	0.031675	0.964468	883	-2.6846
mmu-mir-219c	0.063121	0.14775	0.996	3599	-2.6839
Serpina5	0.01819	0.074793	0.976368	1318	-2.6831
Rnf157	0.071146	0.18987	0.996	3915	-2.6818
Sprr4	0.14325	0.35328	0.996	6526	-2.6772
Slc16a12	0.048788	0.14996	0.996	2947	-2.6769
Fbxw21	0.01386	0.060295	0.969655	1033	-2.6703
Cep44	0.06522	0.18006	0.996	3690	-2.6702
Trappc4	0.057607	0.16351	0.996	3346	-2.6698
Ptbp2	0.14473	0.33842	0.996	6576	-2.6693
Ms4a4c	0.032082	0.097665	0.976368	2136	-2.6673
Synm	0.06129	0.17711	0.996	3513	-2.667
Gm128	0.13837	0.32711	0.996	6376	-2.6648
Scamp5	0.020699	0.082344	0.976368	1451	-2.664
Bpifb9b	0.12696	0.2112	0.996	6022	-2.6623
Olfr593	0.064879	0.19996	0.996	3675	-2.6621
Sipa1	0.053659	0.16067	0.996	3174	-2.6613
Mcpt4	0.0072652	0.029442	0.960678	556	-2.6603
Atp10a	0.0096247	0.03825	0.964468	718	-2.6603
Leprel1	0.010932	0.042986	0.964468	807	-2.6589
Sbk1	0.12233	0.29786	0.996	5850	-2.6575
Arhgef39	0.086351	0.22889	0.996	4533	-2.6566
Gmfb	0.02423	0.088292	0.976368	1658	-2.6555
Slc14a1	0.062714	0.17577	0.996	3580	-2.6543
Sema7a	0.024343	0.088632	0.976368	1668	-2.6531
Nanos3	0.0038055	0.018402	0.956325	301	-2.6497
Olfr1084	0.067079	0.18926	0.996	3760	-2.6452
Prkaca	0.0029116	0.012444	0.942124	239	-2.6449
Gbp8	0.0082839	0.028141	0.956325	613	-2.6448
Aspdh	0.027529	0.10213	0.976759	1866	-2.6445
Rnase11	0.016802	0.070661	0.976368	1227	-2.6439
2310030G06Rik	0.058075	0.16461	0.996	3374	-2.6429
Mrc2	0.077087	0.21003	0.996	4146	-2.6428
Aadat	0.02335	0.073404	0.976368	1604	-2.6427
Kcnj1	0.015187	0.039796	0.964468	1130	-2.6418
Oasl1	0.083187	0.22254	0.996	4391	-2.6387
Bbs2	0.0046911	0.012939	0.947083	372	-2.6382
Pcdhb8	0.010953	0.043069	0.964468	813	-2.637
Tbc1d17	0.0004372	0.0023128	0.852702	44	-2.636
mmu-mir-6981	0.046772	0.083643	0.976368	2821	-2.636
Hsf2	0.047743	0.14772	0.996	2882	-2.6343
Fbxw16	0.080485	0.18293	0.996	4293	-2.6341
Cuedc2	0.044288	0.13016	0.996	2710	-2.6337
Hgd	0.070282	0.1959	0.996	3876	-2.6332
Scd2	0.035933	0.10815	0.976759	2322	-2.6331
CK137956	0.026259	0.094732	0.976368	1787	-2.632
Btg3	0.0071353	0.028999	0.957049	550	-2.6314
Uvssa	0.0159	0.051895	0.964468	1181	-2.6314
Olfr741	0.017445	0.065802	0.974349	1270	-2.6314
Stpg2	0.13862	0.34629	0.996	6385	-2.6301
Ccdc151	0.073598	0.19391	0.996	3993	-2.624
Cdkn2c	0.0053893	0.018758	0.956325	432	-2.6239
Gm6537	0.11102	0.27681	0.996	5471	-2.6237
Pinlyp	0.070608	0.21374	0.996	3891	-2.6229
Pin1rt1	0.0030677	0.013048	0.947083	253	-2.6227
Cdca5	0.048157	0.14	0.996	2909	-2.6222
9530068E07Rik	0.053208	0.15966	0.996	3150	-2.6216
Spg21	0.0078607	0.026771	0.956325	589	-2.6203
Clec4a1	0.020753	0.05342	0.964468	1453	-2.6195
Cyp2d34	0.15127	0.34995	0.996	6805	-2.6189
Phyhip	0.068483	0.18545	0.996	3812	-2.6168
Sapcd1	0.004096	0.017155	0.956325	321	-2.6155
Lcorl	0.0061942	0.02895	0.956839	484	-2.6067
Zmynd10	0.078081	0.20129	0.996	4187	-2.606
Cylc1	0.053612	0.16056	0.996	3173	-2.6049
mmu-mir-6923	0.086257	0.14821	0.996	4529	-2.6019
3010026O09Rik	0.09113	0.26125	0.996	4740	-2.6019
Zfp513	0.072814	0.19266	0.996	3971	-2.6009
Vps33a	0.04248	0.14311	0.996	2629	-2.5999
Gm14446	0.20871	0.35733	0.996	8562	-2.5992
Ret	0.07946	0.20362	0.996	4258	-2.5984
Olfr835	0.04188	0.14151	0.996	2599	-2.5981
Mettl17	0.16419	0.38411	0.996	7183	-2.5977
Myo7b	0.072917	0.20144	0.996	3975	-2.5976
Olfr116	0.096597	0.24911	0.996	4945	-2.5941
Ddx19a	0.0074772	0.025581	0.956325	566	-2.5904
Sit1	0.087803	0.23182	0.996	4595	-2.5904
Bhlha15	0.0017242	0.0087194	0.916076	137	-2.588
Ebf3	0.001051	0.0038727	0.901953	91	-2.5859
Ctbp1	0.11167	0.27807	0.996	5497	-2.5859
Olfr1537	0.11979	0.29319	0.996	5758	-2.5859
Ropn1l	0.060363	0.17022	0.996	3474	-2.5858
Dner	0.056955	0.18039	0.996	3312	-2.5851
Zfp142	0.15225	0.36652	0.996	6832	-2.5844
Alg5	0.064494	0.19902	0.996	3649	-2.5838
Bend4	0.010934	0.048723	0.964468	808	-2.5826
Trappc3l	0.040012	0.11894	0.986623	2519	-2.5817
Ubl4	0.043108	0.12709	0.996	2652	-2.5799
Arx	0.12597	0.30457	0.996	5983	-2.5785
Sgms2	0.029569	0.10509	0.976759	1994	-2.5781
BC024139	0.096228	0.24837	0.996	4933	-2.5777
Sh2d3c	0.031202	0.11016	0.976759	2099	-2.5774
Jsrp1	0.15704	0.36	0.996	6964	-2.5768
St6gal2	0.088927	0.23405	0.996	4642	-2.5762
Adprh	0.076805	0.19917	0.996	4134	-2.576
Tmem238	0.034237	0.12087	0.991309	2237	-2.5756
Btnl6	0.0096306	0.03246	0.964468	719	-2.5745
Sgpp2	0.034886	0.12263	0.991414	2265	-2.5744
Cab39l	0.11255	0.27977	0.996	5533	-2.573
Olfr452	0.022731	0.083416	0.976368	1557	-2.5703
Opn1sw	0.047766	0.14776	0.996	2886	-2.5686
Ptcra	0.036642	0.12279	0.991414	2356	-2.5684
Ak4	0.062705	0.18009	0.996	3579	-2.5665
Olfr649	0.11373	0.28198	0.996	5567	-2.5663
Casr	0.053595	0.1537	0.996	3170	-2.5607
Pisd	0.019327	0.061967	0.969655	1388	-2.5601
Slfn8	0.019203	0.049654	0.964468	1380	-2.5598
Olfr284	0.018805	0.070412	0.976368	1358	-2.5596
Lsamp	0.028204	0.086992	0.976368	1908	-2.5576
Glb1	0.079673	0.21533	0.996	4270	-2.5572
Rab1	0.085086	0.22632	0.996	4483	-2.5567
Hapln2	0.023892	0.087216	0.976368	1633	-2.5564
Ear6	0.20544	0.44209	0.996	8473	-2.5552
Glo1	0.017963	0.057957	0.969655	1301	-2.554
Tmem135	0.081653	0.2072	0.996	4330	-2.5536
mmu-mir-8095	0.0832	0.14341	0.996	4392	-2.5534
Pex11g	0.0046945	0.01956	0.956325	373	-2.553
Depdc5	0.082824	0.24233	0.996	4379	-2.5501
Sepp1	0.061512	0.17758	0.996	3522	-2.5497
Lrrc42	0.076198	0.2269	0.996	4107	-2.549
D5Ertd579e	0.030695	0.1086	0.976759	2056	-2.5486
Hrh2	0.077441	0.20022	0.996	4160	-2.5482
Panx3	0.082183	0.22051	0.996	4354	-2.5471
Rictor	0.044599	0.13098	0.996	2721	-2.5455
Zfp322a	0.12656	0.30565	0.996	6003	-2.5442
mmu-mir-1224	0.016737	0.031164	0.964468	1223	-2.544
Gsto2	0.15259	0.36702	0.996	6842	-2.5435
Grik1	0.023084	0.07265	0.976368	1580	-2.5432
Rtcb	0.0064306	0.022197	0.956325	501	-2.5422
Ctcf	0.013012	0.034387	0.964468	974	-2.5422
Nox1	0.027924	0.099949	0.976759	1890	-2.5422
mmu-mir-1938	0.05546	0.098267	0.976368	3249	-2.5422
Gm1553	0.059952	0.17422	0.996	3454	-2.5422
mmu-mir-1264	0.019781	0.063257	0.974349	1412	-2.5399
Cyct	0.006557	0.026817	0.956325	508	-2.5381
Cdr1	0.15399	0.35472	0.996	6880	-2.5369
Plekhg3	0.058788	0.18494	0.996	3414	-2.536
Trim30a	0.00067966	0.0025325	0.856811	66	-2.5352
Olfr1037	0.0064945	0.022388	0.956325	503	-2.5352
Sgcb	0.0091097	0.036333	0.964468	675	-2.5352
Ccz1	0.011804	0.046057	0.964468	879	-2.5352
Asb7	0.015337	0.050138	0.964468	1142	-2.5352
Slc11a2	0.02089	0.077346	0.976368	1463	-2.5352
Cxcr4	0.025717	0.093043	0.976368	1747	-2.5352
Lsm14b	0.032518	0.098886	0.976368	2154	-2.5352
Reg4	0.037194	0.11152	0.976759	2386	-2.5352
mmu-mir-5108	0.039679	0.097144	0.976368	2507	-2.5352
mmu-mir-5621	0.076342	0.13238	0.996	4113	-2.5352
Gm14305	0.1669	0.26991	0.996	7290	-2.5347
Synj1	0.046987	0.14604	0.996	2833	-2.5339
Olfr1062	0.069898	0.19513	0.996	3863	-2.5331
Pianp	0.011264	0.050088	0.964468	837	-2.5326
Samd1	0.10482	0.29162	0.996	5267	-2.5318
Klri2	0.0077933	0.031431	0.964468	586	-2.5316
Nudt10	0.087446	0.23114	0.996	4576	-2.5305
Pcdha12	0.13739	0.13716	0.996	6344	-2.5294
Polr3k	0.022516	0.071033	0.976368	1543	-2.5274
Ehbp1	0.010193	0.040315	0.964468	758	-2.5272
Brpf3	0.024715	0.089855	0.976368	1691	-2.5252
Lrrc23	0.078641	0.20223	0.996	4215	-2.5252
Fam161a	0.0098993	0.033333	0.964468	738	-2.5248
1600016N20Rik	0.063034	0.19547	0.996	3595	-2.5238
Stx6	0.027584	0.098888	0.976368	1873	-2.5224
Dmrtc1b	0.028124	0.10384	0.976759	1907	-2.5224
Gm14475	0.37245	0.37238	0.996	12315	-2.5223
Fgl1	0.0075313	0.025748	0.956325	569	-2.5222
Prl3c1	0.033468	0.11548	0.978849	2205	-2.5216
mmu-mir-7055	0.092392	0.15805	0.996	4778	-2.5191
Olfr767	0.12823	0.33052	0.996	6063	-2.5186
Vmn1r76	0.0061875	0.021398	0.956325	483	-2.5171
Lypd1	0.01342	0.044263	0.964468	1000	-2.5166
Aga	0.0031219	0.013257	0.947972	258	-2.5135
Gpn2	0.085612	0.21366	0.996	4506	-2.5135
Olfr1272	0.002911	0.012442	0.942124	238	-2.5133
Hoxa1	0.019382	0.050061	0.964468	1394	-2.5109
Neto1	0.0049464	0.020559	0.956325	397	-2.5104
Asb1	0.0018089	0.009125	0.916076	146	-2.5095
Ace2	0.0014668	0.0074799	0.916076	120	-2.508
Cask	0.012689	0.033568	0.964468	947	-2.5061
Ercc8	0.013165	0.043498	0.964468	987	-2.5057
Lrrc72	0.00019805	0.0009242	0.75165	21	-2.5055
Esp15	0.034624	0.12191	0.991414	2250	-2.5053
Lamb1	0.0026175	0.011251	0.916076	214	-2.5031
Socs6	0.042152	0.13527	0.996	2612	-2.5028
Olfr1042	0.1032	0.28802	0.996	5206	-2.5023
mmu-mir-3057	0.093905	0.1604	0.996	4844	-2.5021
Ctsb	0.0086277	0.034574	0.964468	635	-2.502
Pcdhga7	0.22096	0.34512	0.996	8875	-2.5018
Nacad	0.02273	0.083415	0.976368	1556	-2.4984
Gm17689	0.12615	0.30491	0.996	5991	-2.4977
Fam21	0.078954	0.21385	0.996	4229	-2.4971
Ptpn7	0.17184	0.38521	0.996	7457	-2.492
Fat4	0.15218	0.36641	0.996	6827	-2.4902
Aim1l	0.091412	0.2619	0.996	4750	-2.4897
Ext1	0.089752	0.22033	0.996	4688	-2.4895
Kcnk10	0.012464	0.054841	0.964468	931	-2.489
Slc22a6	0.14533	0.33944	0.996	6603	-2.4875
Ilvbl	0.043851	0.13908	0.996	2686	-2.4863
Lmbr1	0.014088	0.061187	0.969655	1051	-2.4845
Bcam	0.099141	0.27921	0.996	5045	-2.4837
Sema6d	0.088958	0.25634	0.996	4645	-2.4812
Cln8	0.0049819	0.023621	0.956325	401	-2.479
Abca8b	0.089377	0.23492	0.996	4665	-2.4782
Kcne3	0.0022898	0.0099416	0.916076	190	-2.4771
Fam192a	0.049624	0.15173	0.996	2984	-2.4754
mmu-mir-3970	0.12948	0.27194	0.996	6102	-2.4749
Zfp69	0.083957	0.21097	0.996	4433	-2.4728
Oser1	0.028099	0.08671	0.976368	1905	-2.4722
4932438A13Rik	0.10882	0.2727	0.996	5392	-2.4714
Vipr1	0.0099002	0.033338	0.964468	739	-2.4701
Gorasp2	0.043906	0.1392	0.996	2689	-2.4695
Mat1a	0.071678	0.19884	0.996	3931	-2.4691
mmu-mir-3073a	0.22925	0.37886	0.996	9106	-2.4681
Acsm2	0.091814	0.22366	0.996	4763	-2.4678
Alkbh1	0.014796	0.038845	0.964468	1099	-2.4666
Map7d1	0.085101	0.21284	0.996	4484	-2.4642
Rhd	0.021853	0.069166	0.976368	1513	-2.4608
Mill2	0.14883	0.36143	0.996	6716	-2.4596
mmu-mir-200a	0.091268	0.15628	0.996	4747	-2.4591
Olfr1317	0.17876	0.39677	0.996	7718	-2.4572
Pou6f1	0.015495	0.059057	0.969655	1156	-2.4559
Surf6	0.022856	0.072012	0.976368	1565	-2.4559
Car13	0.055182	0.15767	0.996	3236	-2.4548
Csf1	0.019705	0.063029	0.974349	1404	-2.4546
Kif2a	0.012379	0.048106	0.964468	923	-2.4494
6030498E09Rik	0.17829	0.39598	0.996	7698	-2.4492
Lce1k	0.078231	0.2124	0.996	4195	-2.4446
Sirt1	0.031826	0.11426	0.977665	2121	-2.4441
Exosc9	0.10275	0.26102	0.996	5189	-2.4437
Tcf21	0.049425	0.15132	0.996	2976	-2.4434
R3hdml	0.014593	0.055847	0.967233	1087	-2.4431
Pax1	0.16367	0.3714	0.996	7161	-2.4431
Cdk5r1	0.17261	0.38649	0.996	7480	-2.4431
Trim43b	0.24787	0.47605	0.996	9593	-2.4422
Tmem255b	0.030779	0.07695	0.976368	2062	-2.4418
Sparcl1	0.17839	0.39613	0.996	7703	-2.4418
mmu-mir-365-1	0.0074101	0.020086	0.956325	563	-2.4409
Olfr923	0.025028	0.090863	0.976368	1709	-2.4409
Olfr114	0.0042002	0.014774	0.956325	329	-2.4404
Otp	0.0051696	0.021433	0.956325	415	-2.4404
Bves	0.0073752	0.025235	0.956325	560	-2.4404
Fam132b	0.013001	0.050274	0.964468	972	-2.4404
mmu-mir-30d	0.021301	0.054741	0.964468	1482	-2.4404
Scg3	0.041399	0.12258	0.991414	2575	-2.4404
Acadvl	0.11052	0.27587	0.996	5448	-2.4404
Abcg8	0.043654	0.1462	0.996	2676	-2.4394
Gpr22	0.042088	0.13513	0.996	2609	-2.4389
Ezh1	0.060437	0.17529	0.996	3478	-2.4383
mmu-mir-6968	0.23386	0.38375	0.996	9229	-2.438
Pprc1	0.024707	0.077234	0.976368	1690	-2.4376
Hilpda	0.047543	0.15633	0.996	2869	-2.437
Hoxa13	0.22835	0.47302	0.996	9070	-2.4353
Trim41	0.066197	0.18738	0.996	3729	-2.4352
9530077C05Rik	0.041468	0.13374	0.996	2580	-2.4341
mmu-mir-377	0.030276	0.092761	0.976368	2031	-2.4329
Cyp2d12	0.029818	0.091485	0.976368	2006	-2.4327
Mrgpre	0.015061	0.049307	0.964468	1118	-2.4317
Il1rapl2	0.033632	0.11924	0.986623	2212	-2.4315
Anapc7	0.16206	0.36864	0.996	7109	-2.4311
Vip	0.15325	0.35339	0.996	6860	-2.4309
Plcd4	0.0024257	0.0067654	0.916076	198	-2.4293
Cd244	0.010258	0.040568	0.964468	765	-2.4289
Tpsb2	0.087786	0.21718	0.996	4594	-2.4289
Evi2a-evi2b	0.00038711	0.0011279	0.762526	40	-2.4287
Olfr1273-ps	0.021179	0.054446	0.964468	1476	-2.4283
Gm5415	0.072443	0.21806	0.996	3954	-2.428
Vmn1r35	0.053009	0.15922	0.996	3146	-2.4276
Naip7	0.44759	0.50664	0.996	13858	-2.4271
Slc2a2	0.06565	0.18078	0.996	3703	-2.4265
Olfr207	0.078521	0.20203	0.996	4211	-2.4249
Xkr4	0.080226	0.20483	0.996	4288	-2.4239
Smlr1	0.0097016	0.032693	0.964468	721	-2.4227
Ikbkap	0.04629	0.13526	0.996	2801	-2.4226
Stra6	0.18455	0.40634	0.996	7922	-2.4222
Zmym6	0.0002257	0.00066236	0.75165	25	-2.4219
Ciao1	0.17809	0.39566	0.996	7690	-2.4209
Cntnap5b	0.054381	0.15567	0.996	3199	-2.4192
Wdr54	0.023743	0.060534	0.969655	1624	-2.4185
Itgb2l	0.042285	0.13556	0.996	2619	-2.4164
4921504E06Rik	0.050145	0.15294	0.996	3014	-2.4152
Nfatc2	0.15465	0.35584	0.996	6899	-2.4144
Irs1	0.01443	0.055278	0.964468	1075	-2.4143
Sun1	0.03867	0.13294	0.996	2462	-2.4128
Manf	0.062454	0.17957	0.996	3567	-2.4121
4932443I19Rik	0.10214	0.25987	0.996	5157	-2.4117
Prok2	0.032927	0.11424	0.977665	2173	-2.4113
Rfx2	0.13355	0.31839	0.996	6243	-2.4103
mmu-mir-219a-2	0.06489	0.15138	0.996	3676	-2.4102
Krtap19-9b	0.018983	0.071007	0.976368	1368	-2.4098
Rnf125	0.035625	0.12461	0.992932	2300	-2.4095
Cdhr5	0.24381	0.4933	0.996	9498	-2.4071
Atp6v1e2	0.11717	0.28839	0.996	5672	-2.4042
4933434I20Rik	0.13209	0.3364	0.996	6189	-2.4037
Olfr1047	0.06989	0.21198	0.996	3862	-2.4033
Thbd	0.023317	0.085358	0.976368	1600	-2.4031
Fes	0.13074	0.31326	0.996	6150	-2.4024
Uxt	0.0095743	0.025661	0.956325	716	-2.4021
Limk2	0.0084977	0.038725	0.964468	626	-2.402
Gm11564	0.18643	0.40941	0.996	7976	-2.4013
Mmp21	0.093319	0.22612	0.996	4813	-2.4008
Mrpl11	0.027154	0.084045	0.976368	1842	-2.4004
Actl10	0.099725	0.25523	0.996	5072	-2.4003
Rnf207	0.18734	0.41089	0.996	7998	-2.3995
Ano4	0.17872	0.39669	0.996	7716	-2.3993
Hpdl	0.0093476	0.031543	0.964468	698	-2.3968
Ms4a3	0.034328	0.11745	0.985147	2240	-2.3959
mmu-mir-221	0.0020862	0.007499	0.916076	172	-2.3954
Rasl11b	0.015438	0.050444	0.964468	1152	-2.3947
Fbxl14	0.025277	0.078845	0.976368	1727	-2.3935
Nucks1	0.0025619	0.011024	0.916076	210	-2.3931
Upk1a	0.1077	0.29787	0.996	5355	-2.3921
mmu-mir-7688	0.058471	0.13807	0.996	3396	-2.3902
Iapp	0.0102	0.045784	0.964468	759	-2.3901
Acrbp	0.015434	0.058843	0.969655	1151	-2.3881
Ubxn8	0.03261	0.11347	0.976994	2158	-2.3869
Lysmd3	0.0072553	0.029409	0.960678	555	-2.3845
2010003K11Rik	0.095992	0.23032	0.996	4924	-2.3843
Scnn1a	0.030657	0.10849	0.976759	2052	-2.384
Olfr1163	0.02888	0.088877	0.976368	1951	-2.3822
Zfp712	0.0035286	0.017158	0.956325	280	-2.3811
Scn2a1	0.054303	0.17369	0.996	3198	-2.3809
Thpo	0.2356	0.48259	0.996	9272	-2.3805
Rab43	0.099406	0.23563	0.996	5060	-2.3788
Pak1	0.032188	0.11249	0.976759	2141	-2.378
Tnfrsf13c	0.027971	0.070437	0.976368	1895	-2.3747
Cyp2d9	0.018871	0.070627	0.976368	1363	-2.3739
Acsl1	0.027453	0.098486	0.976368	1857	-2.3719
Timm10b	0.070017	0.21229	0.996	3866	-2.3715
Spopl	0.029294	0.09003	0.976368	1976	-2.3712
A530099J19Rik	0.027041	0.097235	0.976368	1837	-2.371
Gm5797	0.0040279	0.0078203	0.916076	315	-2.3687
Vmn1r37	0.027468	0.050365	0.964468	1859	-2.3687
Brsk1	0.027161	0.097602	0.976368	1843	-2.3686
Rbms2	0.14129	0.3323	0.996	6465	-2.3686
Barhl2	0.044148	0.1475	0.996	2701	-2.3678
Gdf10	0.17163	0.38487	0.996	7452	-2.3677
mmu-mir-299a	0.1831	0.36121	0.996	7877	-2.3663
mmu-mir-7647	0.24676	0.39732	0.996	9565	-2.3656
Tmem120a	0.15337	0.35361	0.996	6868	-2.3644
Vangl2	0.23347	0.47974	0.996	9221	-2.3639
Tdp2	0.0018627	0.0067081	0.916076	150	-2.3636
Ckm	0.028697	0.072143	0.976368	1940	-2.3636
Elfn1	0.0066703	0.031019	0.964468	517	-2.3629
Scgb1c1	0.0006329	0.0028742	0.901953	62	-2.3628
Cts8	0.0092432	0.03683	0.964468	689	-2.3623
Nmnat1	0.010598	0.047405	0.964468	789	-2.3623
Ppil6	0.023009	0.089173	0.976368	1574	-2.3623
Aipl1	0.19593	0.42033	0.996	8228	-2.3623
Podxl2	0.038971	0.12804	0.996	2474	-2.3618
mmu-mir-7230	0.075774	0.17351	0.996	4088	-2.3618
Ctdsp1	0.0090272	0.03051	0.964468	671	-2.3593
mmu-mir-6962	0.064569	0.15071	0.996	3658	-2.3573
Npy4r	0.08019	0.21638	0.996	4286	-2.354
Fcgr4	0.046337	0.14462	0.996	2802	-2.3538
Olfr1382	0.0062095	0.025472	0.956325	488	-2.3535
Sox9	0.10204	0.23975	0.996	5155	-2.3518
Edaradd	0.093411	0.22627	0.996	4818	-2.3502
Hax1	0.1397	0.32948	0.996	6428	-2.3501
Adamts6	0.17134	0.39445	0.996	7440	-2.3499
Chmp1b	0.090977	0.22231	0.996	4733	-2.347
Sytl5	0.0004605	0.001739	0.827703	47	-2.3466
Zfp426	0.00077522	0.0028778	0.901953	69	-2.3466
Tm4sf19	0.001752	0.0076681	0.916076	139	-2.3466
Mettl21c	0.0047193	0.019665	0.956325	376	-2.3466
Dffa	0.0048607	0.017041	0.956325	392	-2.3466
Camk1	0.0076515	0.026117	0.956325	577	-2.3466
Ccdc173	0.012386	0.04114	0.964468	924	-2.3466
Zkscan17	0.016465	0.062476	0.97335	1210	-2.3466
Olfr736	0.026774	0.083017	0.976368	1816	-2.3466
Gnat1	0.028276	0.071141	0.976368	1910	-2.3466
Sptb	0.029193	0.089755	0.976368	1970	-2.3466
Slc38a11	0.039848	0.13007	0.996	2513	-2.3466
Slc29a1	0.044545	0.14066	0.996	2718	-2.3466
2810459M11Rik	0.052231	0.15029	0.996	3112	-2.3466
1700016K19Rik	0.078065	0.21204	0.996	4186	-2.3466
1700109H08Rik	0.12302	0.29913	0.996	5872	-2.3466
Whrn	0.1482	0.3445	0.996	6697	-2.3466
D17Wsu104e	0.10598	0.26726	0.996	5304	-2.3463
9130023H24Rik	0.12432	0.32451	0.996	5925	-2.3461
2019-09-11	0.011239	0.044079	0.964468	834	-2.3454
Hprt	0.012418	0.041241	0.964468	927	-2.3447
Gm4981	0.021163	0.078257	0.976368	1474	-2.3441
Zfp473	0.128	0.30824	0.996	6054	-2.3416
Zfp7	0.10553	0.24522	0.996	5287	-2.3415
Atp6v0d2	0.08714	0.2305	0.996	4567	-2.341
Slc35d2	0.18193	0.40204	0.996	7834	-2.3409
Thsd1	0.019816	0.073811	0.976368	1414	-2.34
Rasl2-9	0.055169	0.16401	0.996	3235	-2.3394
Lyzl4	0.16529	0.38572	0.996	7222	-2.338
Bglap2	0.045614	0.13356	0.996	2774	-2.3378
Ppt2	0.014227	0.061731	0.969655	1063	-2.3375
Setx	0.013103	0.043317	0.964468	981	-2.337
Lamc2	0.0033837	0.01199	0.938596	273	-2.335
Slc27a5	0.036387	0.12218	0.991414	2344	-2.3341
Epb4.1l3	0.079341	0.20341	0.996	4251	-2.3341
Crmp1	0.03496	0.08643	0.976368	2269	-2.3336
Atf6	0.0748	0.20536	0.996	4041	-2.331
Gm7534	0.075441	0.20668	0.996	4067	-2.3308
Utp3	0.083478	0.2102	0.996	4405	-2.3287
Gpr157	0.060928	0.17633	0.996	3496	-2.3269
Samd5	0.076201	0.22691	0.996	4108	-2.3264
Yy1	0.024356	0.076266	0.976368	1670	-2.3256
Pla2g6	0.17474	0.39007	0.996	7562	-2.3255
Pdzd7	0.023789	0.074638	0.976368	1626	-2.3253
Dis3l	0.038554	0.12708	0.996	2454	-2.3245
Trim71	0.20189	0.42686	0.996	8378	-2.3232
Syngr4	0.016422	0.069508	0.976368	1206	-2.3226
Spata17	0.0090868	0.036255	0.964468	673	-2.3219
Frs2	0.17332	0.38768	0.996	7512	-2.3219
Tcf7l2	0.00080679	0.0036162	0.901953	72	-2.3218
Plscr1	0.0014519	0.0063948	0.916076	119	-2.3218
4933436I01Rik	0.0046437	0.016279	0.956325	369	-2.3218
Pomt2	0.0064991	0.017692	0.956325	504	-2.3218
Svop	0.016656	0.054164	0.964468	1218	-2.3218
I830012O16Rik	0.024815	0.090163	0.976368	1700	-2.3218
mmu-mir-713	0.029924	0.074962	0.976368	2013	-2.3218
Tmem47	0.031557	0.11101	0.976759	2110	-2.3218
Slc22a16	0.040466	0.12015	0.988367	2540	-2.3218
Lelp1	0.046284	0.13525	0.996	2800	-2.3218
Slc38a1	0.048501	0.14934	0.996	2928	-2.3218
Cit	0.049871	0.1523	0.996	3000	-2.3218
Spt1	0.055272	0.13132	0.996	3239	-2.3218
Acox1	0.074208	0.20411	0.996	4016	-2.3218
Mthfd1l	0.089932	0.23603	0.996	4694	-2.3218
Taf11	0.049988	0.14466	0.996	3006	-2.3215
Gm2897	0.38442	0.38444	0.996	12557	-2.3213
Lrrc41	0.029242	0.1041	0.976759	1972	-2.321
Ppp1r3d	0.0013803	0.0060882	0.916076	115	-2.3205
Ctsc	0.050582	0.14614	0.996	3036	-2.3202
Hspa2	0.006199	0.021439	0.956325	485	-2.3197
Thoc6	0.011599	0.038705	0.964468	866	-2.3197
Coasy	0.012903	0.049934	0.964468	962	-2.3197
B3galt1	0.02058	0.065535	0.974349	1444	-2.3197
Asah1	0.03824	0.11427	0.977665	2442	-2.3197
Olfr938	0.041059	0.1328	0.996	2554	-2.3197
Myo3b	0.061047	0.17659	0.996	3500	-2.3197
Txndc17	0.084226	0.22462	0.996	4447	-2.3197
Gpx5	0.092755	0.24162	0.996	4794	-2.3197
Frmd5	0.1216	0.29653	0.996	5831	-2.3197
Prnd	0.027994	0.10346	0.976759	1898	-2.3183
Sectm1a	0.099332	0.25444	0.996	5056	-2.3179
Pmm2	0.10402	0.24287	0.996	5237	-2.3156
Chek2	0.13407	0.33936	0.996	6261	-2.3134
Nolc1	0.069778	0.19489	0.996	3860	-2.3133
Diexf	0.069326	0.21064	0.996	3845	-2.3129
Ccer1	0.020098	0.064144	0.974349	1420	-2.3124
Ptprt	0.088048	0.23229	0.996	4604	-2.3123
Urod	0.1711	0.3941	0.996	7430	-2.3111
Cmtm3	0.088927	0.23404	0.996	4641	-2.3108
Neto2	0.16347	0.37106	0.996	7153	-2.3086
Slco1a4	0.094617	0.22816	0.996	4863	-2.3081
Kcnmb2	0.01925	0.049753	0.964468	1382	-2.3074
Rasd2	0.10445	0.24354	0.996	5255	-2.3073
Stxbp2	0.056783	0.16748	0.996	3306	-2.3072
Cd101	0.1296	0.31117	0.996	6106	-2.3071
Iltifb	0.011666	0.038903	0.964468	868	-2.3068
Gm21949	0.013037	0.043124	0.964468	975	-2.3065
Ckap2	0.011937	0.046529	0.964468	886	-2.3063
Il20rb	0.038606	0.12721	0.996	2459	-2.3036
Hist1h2ao	0.38361	0.3836	0.996	12544	-2.3034
Ubap1	0.11622	0.28665	0.996	5642	-2.3027
Fam195a	0.011395	0.038059	0.964468	851	-2.3013
Fam196b	0.038375	0.12669	0.996	2448	-2.3008
Safb	0.18141	0.40118	0.996	7818	-2.2996
Abhd3	0.05664	0.16125	0.996	3302	-2.2984
Gm15299	0.23039	0.23001	0.996	9142	-2.2982
Abi3bp	0.16787	0.38945	0.996	7319	-2.2974
Cry1	0.19897	0.42365	0.996	8300	-2.2973
Capn1	0.079565	0.2347	0.996	4266	-2.297
Tlr2	0.10689	0.269	0.996	5333	-2.2963
Tspan31	0.073247	0.19335	0.996	3986	-2.2947
Snurf	0.012038	0.040056	0.964468	897	-2.293
Klf14	0.21071	0.43638	0.996	8623	-2.2907
Olfr290	0.1083	0.29913	0.996	5377	-2.2905
Peli3	0.033419	0.082944	0.976368	2200	-2.2901
Tubb3	0.060099	0.17456	0.996	3461	-2.2878
Gm14920	0.043758	0.13887	0.996	2682	-2.2873
mmu-mir-7674	0.10342	0.17531	0.996	5218	-2.2855
Olfr354	0.18207	0.40226	0.996	7839	-2.2845
Ccdc101	0.023321	0.08537	0.976368	1601	-2.2843
Kif5c	0.015588	0.059393	0.969655	1158	-2.284
Gm14295	0.13871	0.28203	0.996	6388	-2.284
Scgb1b20	0.35626	0.44757	0.996	11989	-2.283
Ankmy2	0.00098426	0.0051225	0.916076	90	-2.2828
Prr24	0.002962	0.010534	0.916076	246	-2.2807
Wfikkn1	0.036656	0.12746	0.996	2357	-2.2806
Stom	0.015802	0.060126	0.969655	1175	-2.2804
1700012L04Rik	0.23245	0.38224	0.996	9196	-2.2803
Olfr58	0.028897	0.10303	0.976759	1952	-2.2792
Skint2	0.077583	0.21105	0.996	4166	-2.2772
Kdm5a	0.10325	0.28812	0.996	5209	-2.2772
Atg12	0.0089968	0.040806	0.964468	668	-2.2771
mmu-mir-467a-2	0.39205	0.39205	0.996	12707	-2.2762
L3mbtl3	0.086749	0.22972	0.996	4547	-2.2759
Fbxw11	0.14131	0.33235	0.996	6466	-2.2747
Wdr8	0.14158	0.30052	0.996	6474	-2.274
Zfp367	0.011586	0.051382	0.964468	864	-2.2739
Pitpnm2	0.0497	0.15191	0.996	2988	-2.2729
Plekha3	0.01657	0.053893	0.964468	1215	-2.2722
Lzts3	0.012089	0.040209	0.964468	903	-2.272
Ttc8	0.027031	0.097204	0.976368	1835	-2.2717
Ntf5	0.016465	0.053574	0.964468	1211	-2.2704
Cdc25a	0.10374	0.24242	0.996	5225	-2.2703
Baiap3	0.024128	0.075609	0.976368	1650	-2.2697
Tas2r110	0.019303	0.061893	0.969655	1387	-2.269
Zfp563	0.11092	0.25367	0.996	5466	-2.269
Tmem229a	0.098105	0.27688	0.996	4996	-2.2682
Tdpoz1	0.1451	0.35598	0.996	6592	-2.2667
Crebl2	0.086858	0.22994	0.996	4552	-2.2666
Gstk1	0.013728	0.052821	0.964468	1021	-2.2654
Ctsj	0.011351	0.05043	0.964468	845	-2.265
Gnb3	0.012131	0.047238	0.964468	906	-2.2646
Iqca	0.17135	0.38439	0.996	7442	-2.2637
Olfr418-ps1	0.094449	0.22788	0.996	4861	-2.2619
Ctse	0.10688	0.2961	0.996	5332	-2.2619
Fv1	0.20163	0.42655	0.996	8367	-2.2618
Tcf12	0.0098186	0.0442	0.964468	727	-2.2601
Irf4	0.095573	0.27124	0.996	4907	-2.2588
Hils1	0.024961	0.077959	0.976368	1704	-2.2585
Jrk	0.10827	0.24951	0.996	5375	-2.2583
Fgf1	0.19515	0.41947	0.996	8205	-2.2582
Eif5a	0.086673	0.21537	0.996	4545	-2.2577
Lynx1	0.11327	0.25734	0.996	5556	-2.2566
Nr4a2	0.20186	0.42681	0.996	8376	-2.2566
Zfp277	0.05915	0.16726	0.996	3427	-2.2554
mmu-mir-6928	0.066752	0.18261	0.996	3754	-2.2552
Ccdc54	0.22516	0.46877	0.996	8979	-2.255
Gm884	0.025695	0.096911	0.976368	1745	-2.2532
Gbx2	0.013426	0.035432	0.964468	1001	-2.2529
Socs5	0.21712	0.4432	0.996	8780	-2.2527
Ms4a4d	0.0098243	0.038973	0.964468	728	-2.2517
mmu-mir-183	0.075624	0.1312	0.996	4076	-2.2506
Tpbpa	0.011951	0.046592	0.964468	887	-2.2494
Aoc3	0.013248	0.043749	0.964468	992	-2.2491
Slc5a2	0.02612	0.06615	0.974349	1773	-2.2462
Wbscr27	0.10247	0.28643	0.996	5172	-2.246
Olfr1094	0.198	0.42261	0.996	8269	-2.2452
Tmprss4	0.039893	0.13015	0.996	2515	-2.2449
Bbs12	0.007036	0.028621	0.956325	543	-2.2436
Ankrd55	0.0018943	0.008276	0.916076	156	-2.2424
Tmem163	0.078502	0.20199	0.996	4210	-2.2413
Ndufs4	0.19283	0.41695	0.996	8139	-2.238
Opalin	0.013884	0.053383	0.964468	1036	-2.2379
Pdhb	0.0065258	0.022493	0.956325	507	-2.2365
Slamf9	0.11149	0.25459	0.996	5487	-2.2362
Olfr836	0.11445	0.28331	0.996	5586	-2.2362
Gpatch11	0.018644	0.069894	0.976368	1351	-2.2353
D19Bwg1357e	0.019956	0.074252	0.976368	1416	-2.235
Bpifb6	0.013438	0.05181	0.964468	1002	-2.2337
Gm853	0.074425	0.19524	0.996	4025	-2.2333
Ift81	0.15894	0.36322	0.996	7019	-2.2332
Klri1	0.21283	0.43868	0.996	8670	-2.233
2410127L17Rik	0.088491	0.25526	0.996	4625	-2.2328
Specc1l	0.035684	0.10749	0.976759	2307	-2.2322
Pmp22	0.063185	0.17656	0.996	3605	-2.2316
4930525M21Rik	0.11584	0.1944	0.996	5633	-2.2312
Farp2	0.11735	0.26356	0.996	5675	-2.2311
Tmem176b	0.13898	0.34685	0.996	6397	-2.2311
Vmn1r204	0.069098	0.19348	0.996	3837	-2.2308
Ipo9	0.12067	0.3189	0.996	5794	-2.2308
Ap1s1	0.03688	0.11069	0.976759	2374	-2.2301
E230019M04Rik	0.0098919	0.033309	0.964468	736	-2.2291
Shc2	0.026438	0.095304	0.976368	1799	-2.229
Cgref1	0.056237	0.16028	0.996	3281	-2.229
Arhgef3	0.10729	0.26977	0.996	5340	-2.2261
Ptpla	0.19966	0.43416	0.996	8320	-2.2241
Olfr849	0.083863	0.21082	0.996	4426	-2.2233
Snapc1	0.01232	0.032651	0.964468	917	-2.222
Nufip1	0.10126	0.25818	0.996	5126	-2.2215
Kl	0.049969	0.15252	0.996	3005	-2.2186
Stk16	0.086867	0.25154	0.996	4553	-2.2181
Nfic	0.025509	0.079494	0.976368	1738	-2.2172
Ak5	0.19369	0.41787	0.996	8171	-2.217
Gm11544	0.19804	0.43188	0.996	8271	-2.2169
Krtap4-9	0.057907	0.16989	0.996	3359	-2.2153
R3hcc1l	0.053792	0.17237	0.996	3182	-2.215
Smg8	0.0043014	0.017964	0.956325	337	-2.2132
mmu-mir-7033	0.060573	0.1425	0.996	3486	-2.2129
Irs4	0.12031	0.26817	0.996	5778	-2.2124
Nkiras1	0.020949	0.07754	0.976368	1467	-2.2112
Dip2a	0.017284	0.044921	0.964468	1259	-2.2108
Ndufb4	0.12123	0.26956	0.996	5818	-2.2078
Ankrd13a	0.068666	0.19259	0.996	3823	-2.2051
Atp9a	0.022528	0.071071	0.976368	1545	-2.205
Mpi	0.012207	0.040571	0.964468	910	-2.2049
Ptger2	0.051108	0.15508	0.996	3054	-2.2039
Zbtb3	0.12119	0.29577	0.996	5815	-2.2033
Olfr603	0.06452	0.15061	0.996	3653	-2.2014
Irgm2	0.048476	0.1408	0.996	2927	-2.2002
Abcg5	0.048291	0.14033	0.996	2916	-2.1999
Zfp106	0.10005	0.23663	0.996	5083	-2.1999
Dynap	0.00096017	0.0042606	0.901953	9090	-2.1995
Rnf122	0.101	0.2577	0.996	5115	-2.1995
Uggt2	0.14014	0.33028	0.996	6437	-2.1986
Gm5901	0.14674	0.34193	0.996	6648	-2.1975
9130204L05Rik	0.22885	0.45578	0.996	9090	-2.1964
Olfr279	0.020202	0.064437	0.974349	1427	-2.1948
Ctf2	0.12778	0.32983	0.996	6046	-2.1947
Spata4	0.017741	0.057321	0.968165	1287	-2.1945
Fam124b	0.04113	0.13955	0.996	2557	-2.1931
4932418E24Rik	0.034173	0.10344	0.976759	2232	-2.1923
1700012B09Rik	0.074328	0.20435	0.996	4019	-2.1923
Mlkl	0.068659	0.19257	0.996	3822	-2.1919
Olfr523	0.040905	0.13896	0.996	2550	-2.1913
Bpifc	0.15121	0.36496	0.996	6804	-2.1906
Olfr827	0.15326	0.36802	0.996	6861	-2.1902
mmu-mir-687	0.066557	0.15482	0.996	3743	-2.19
mmu-mir-767	0.15208	0.29644	0.996	6825	-2.1898
Gm13119	0.010936	0.036636	0.964468	810	-2.1897
Irf9	0.12245	0.27147	0.996	5857	-2.1896
Pear1	0.11247	0.27962	0.996	5526	-2.1894
Atp6v1b1	0.14391	0.33696	0.996	6547	-2.1875
Cyp1a2	0.066035	0.18704	0.996	3720	-2.1869
Ang5	0.091516	0.20454	0.996	4755	-2.1863
Sox7	0.096435	0.24876	0.996	4939	-2.1861
Sox12	0.033193	0.11487	0.977724	2192	-2.1857
Adam26b	0.057382	0.16296	0.996	3332	-2.1857
Xxylt1	0.085009	0.22616	0.996	4482	-2.1855
Mfsd9	0.03008	0.10668	0.976759	2018	-2.185
Dazap2	0.0048494	0.023037	0.956325	389	-2.1842
Olfr351	0.21804	0.4442	0.996	8803	-2.1841
Vmn2r103	0.041235	0.13321	0.996	2566	-2.1833
Irx4	0.16417	0.37223	0.996	7182	-2.1828
Fstl1	0.068772	0.19282	0.996	3826	-2.1824
Gcnt4	0.12441	0.27447	0.996	5930	-2.1822
Cyb5d2	0.14751	0.34329	0.996	6671	-2.1814
Crbn	0.15579	0.37176	0.996	6930	-2.1808
mmu-mir-135a-1	0.023222	0.059291	0.969655	1593	-2.1805
Abca15	0.027367	0.098231	0.976368	1854	-2.1804
Hoxa10	0.0018875	0.0067991	0.916076	153	-2.1799
Olfr1324	0.0042073	0.017598	0.956325	331	-2.1799
Usp19	0.0046864	0.016429	0.956325	371	-2.1799
4930407I10Rik	0.0057735	0.015817	0.956325	449	-2.1799
Bola3	0.0070168	0.028552	0.956325	540	-2.1799
Exoc5	0.016894	0.054821	0.964468	1235	-2.1799
Sft2d2	0.039248	0.096164	0.976368	2489	-2.1799
mmu-mir-3081	0.049272	0.087879	0.976368	2970	-2.1799
Snx3	0.087034	0.23028	0.996	4559	-2.1799
Tmem180	0.15223	0.36648	0.996	6831	-2.1798
Olfr348	0.0088678	0.030012	0.964468	654	-2.1779
Zfp26	0.064602	0.18411	0.996	3661	-2.1767
Sfn	0.1875	0.41116	0.996	8003	-2.1764
Gys1	0.12384	0.32378	0.996	5902	-2.176
Gm17359	0.21879	0.44499	0.996	8820	-2.1756
Dnajb13	0.12127	0.26962	0.996	5821	-2.175
Tgif1	0.042333	0.10305	0.976759	2623	-2.1743
Creld1	0.04553	0.14284	0.996	2768	-2.1732
Hmox1	0.14914	0.34616	0.996	6734	-2.1726
Ficd	0.096928	0.24977	0.996	4955	-2.1716
Tssc1	0.015001	0.04912	0.964468	1111	-2.1711
Gfod1	0.079145	0.23375	0.996	4241	-2.1709
Krtap6-2	0.052165	0.16827	0.996	3106	-2.1698
Elavl4	0.19111	0.41508	0.996	8096	-2.1696
Rab3gap2	0.014842	0.04862	0.964468	1103	-2.1695
Syt17	0.02258	0.082928	0.976368	1547	-2.1693
Ankrd53	0.025825	0.097274	0.976368	1755	-2.1688
Tst	0.15112	0.36484	0.996	6801	-2.1681
Crtap	0.14059	0.33107	0.996	6449	-2.1679
Faim2	0.077131	0.22908	0.996	4148	-2.1678
Gdpd2	0.16742	0.38881	0.996	7305	-2.167
Mex3c	0.073723	0.19411	0.996	3999	-2.1666
Pkig	0.2348	0.46215	0.996	9252	-2.166
Krtap5-1	0.27824	0.4303	0.996	10310	-2.1647
Klk1b5	0.0016626	0.0084247	0.916076	131	-2.1646
BC037034	0.026787	0.096414	0.976368	1818	-2.1641
4930432K21Rik	0.013679	0.045067	0.964468	1020	-2.1633
Rp2h	0.11117	0.25408	0.996	5478	-2.163
Aktip	0.059045	0.17227	0.996	3423	-2.1626
Scgb1b30	0.0079819	0.032145	0.964468	594	-2.162
Vstm2a	0.081299	0.20662	0.996	4318	-2.1607
Ttc12	0.074433	0.20457	0.996	4026	-2.1605
Plcg1	0.14748	0.35943	0.996	6670	-2.1604
Chd7	0.10966	0.25166	0.996	5414	-2.1585
Ankrd52	0.0098783	0.039167	0.964468	732	-2.1557
Fank1	0.0056556	0.01963	0.956325	442	-2.1555
Gm5934	0.32239	0.32232	0.996	11304	-2.1543
mmu-mir-5626	0.11032	0.24015	0.996	5439	-2.1542
Klb	0.032589	0.099082	0.976368	2156	-2.1525
Olfr995	0.060726	0.17589	0.996	3492	-2.1514
Gm3317	0.3022	0.30207	0.996	10877	-2.151
Emid1	0.055354	0.16439	0.996	3243	-2.1502
Magea2	0.23284	0.46006	0.996	9204	-2.1497
Runx1	0.0029064	0.010344	0.916076	237	-2.1488
Sftpc	0.030954	0.10942	0.976759	2077	-2.1488
Unc79	0.07018	0.19568	0.996	3870	-2.1488
mmu-mir-6899	0.28489	0.43719	0.996	10468	-2.1486
Emp1	0.074958	0.20568	0.996	4048	-2.1483
Ctsz	0.12596	0.32706	0.996	5982	-2.1476
1110001J03Rik	0.098539	0.27781	0.996	5016	-2.1474
Cntnap4	0.0082969	0.033341	0.964468	616	-2.1472
Acp5	0.050281	0.15322	0.996	3020	-2.1459
mmu-mir-290a	0.183	0.36107	0.996	7873	-2.1455
Satl1	0.031964	0.11198	0.976759	2127	-2.1454
Tpsg1	0.12583	0.27665	0.996	5975	-2.1435
Mageb3	0.033883	0.11643	0.981395	2220	-2.1432
mmu-mir-466c-1	0.084173	0.19024	0.996	4441	-2.1432
Pik3cd	0.011074	0.049298	0.964468	822	-2.1429
Onecut3	0.0097237	0.038608	0.964468	723	-2.1426
Dpy19l2	0.18386	0.40522	0.996	7901	-2.1426
mmu-mir-28c	0.057394	0.16299	0.996	3333	-2.1416
Map3k11	0.1663	0.37585	0.996	7265	-2.1405
Dnajc1	0.015151	0.049585	0.964468	1127	-2.1404
Nostrin	0.027974	0.086349	0.976368	1896	-2.1397
Cd209b	0.10757	0.2484	0.996	5350	-2.1396
Rnmt	0.070262	0.18841	0.996	3874	-2.1386
Atp1b2	0.12266	0.27177	0.996	5861	-2.1381
Psme3	0.030983	0.11194	0.976759	2081	-2.1379
Taar5	0.23526	0.46265	0.996	9262	-2.1362
Foxd1	0.056718	0.16735	0.996	3304	-2.136
Gm5483	0.063121	0.14775	0.996	3602	-2.1356
Opa3	0.091856	0.23983	0.996	4765	-2.1356
Ttn	0.014345	0.054978	0.964468	1069	-2.135
Cldn22	0.0016903	0.0073991	0.916076	134	-2.1346
Lrrc4	0.029366	0.090228	0.976368	1981	-2.1346
Mep1b	0.11339	0.25751	0.996	5559	-2.1346
mmu-mir-466m	0.12997	0.12975	0.996	6123	-2.1346
Scimp	0.058648	0.16602	0.996	3407	-2.134
mmu-mir-466p	0.34036	0.34038	0.996	11689	-2.1331
Sdc1	0.012312	0.04091	0.964468	916	-2.1329
Gstm3	0.24068	0.46833	0.996	9415	-2.1314
Fmo2	0.22197	0.44842	0.996	8898	-2.1308
Zscan26	0.11468	0.28376	0.996	5599	-2.1307
Ctr9	0.042822	0.10413	0.976759	2640	-2.1294
Lifr	0.13618	0.34259	0.996	6312	-2.1293
Gm9573	0.12559	0.30387	0.996	5969	-2.1269
Hddc2	0.11064	0.25324	0.996	5453	-2.1259
Nkx1-2	0.072996	0.19295	0.996	3978	-2.1257
Oxsm	0.12018	0.26797	0.996	5772	-2.1257
Clca4	0.064158	0.1832	0.996	3634	-2.1248
Rhbdl1	0.11886	0.29154	0.996	5731	-2.1245
Zic5	0.0017671	0.0077335	0.916076	140	-2.1232
Olfr889	0.015867	0.051802	0.964468	1179	-2.1228
Ubr2	0.11118	0.30427	0.996	5479	-2.1215
Lrfn2	0.047321	0.14678	0.996	2854	-2.1202
Ptprn2	0.089024	0.23423	0.996	4650	-2.1197
Cxcl5	0.1329	0.28734	0.996	6221	-2.1188
4930503E14Rik	0.13543	0.29121	0.996	6288	-2.1186
Phf11a	0.2147	0.44062	0.996	8720	-2.1186
Trim52	0.13396	0.28895	0.996	6255	-2.1157
Flrt2	0.24551	0.47349	0.996	9539	-2.1154
mmu-mir-3087	0.12112	0.26001	0.996	5812	-2.1152
Phactr3	0.004502	0.018774	0.956325	350	-2.115
Taok2	0.022867	0.072043	0.976368	1568	-2.1123
Olfr891	0.24403	0.47189	0.996	9507	-2.1121
Pard6a	0.0043165	0.015159	0.956325	339	-2.1118
Mcfd2	0.023486	0.073766	0.976368	1610	-2.1103
Tdrd6	0.018351	0.068903	0.976368	1327	-2.1097
Gabarapl2	0.14545	0.35648	0.996	6607	-2.1089
Ofd1	0.1908	0.41474	0.996	8082	-2.1087
Oas1b	0.052078	0.1499	0.996	3102	-2.1086
Pramef8	0.061809	0.17821	0.996	3541	-2.1085
Pik3c3	0.090193	0.23657	0.996	4704	-2.1078
Gfod2	0.00088783	0.0039509	0.901953	78	-2.1068
mmu-let-7b	0.12474	0.27498	0.996	5940	-2.1068
Arhgap10	0.027891	0.086131	0.976368	1889	-2.106
Doc2g	0.13358	0.28836	0.996	6244	-2.1059
Qrfp	0.092952	0.242	0.996	4804	-2.1057
Unc13d	0.10391	0.24269	0.996	5232	-2.1057
Kdm3b	0.079141	0.23375	0.996	4239	-2.1055
mmu-mir-505	0.20272	0.35099	0.996	8407	-2.1053
Tas2r103	0.068115	0.20772	0.996	3797	-2.1024
Dram1	0.042565	0.10356	0.976759	2632	-2.102
Wdfy3	0.24576	0.47377	0.996	9541	-2.1019
Gp49a	0.078409	0.23205	0.996	4203	-2.1016
Speer4c	0.39867	0.4744	0.996	12825	-2.0991
Amigo3	0.13823	0.32686	0.996	6374	-2.0974
Shroom3	0.063356	0.17686	0.996	3606	-2.0955
Bcl2l15	0.036768	0.12308	0.991414	2364	-2.0953
Gm5535	0.015442	0.050455	0.964468	1154	-2.0937
Cd300a	0.16057	0.36607	0.996	7072	-2.0934
Fam181a	0.12311	0.32267	0.996	5877	-2.0924
5530400C23Rik	0.016097	0.0525	0.964468	1191	-2.0916
Zap70	0.17586	0.40086	0.996	7598	-2.0907
Olfr506	0.00060372	0.0022649	0.852702	59	-2.0904
Zswim8	0.003027	0.010763	0.916076	249	-2.0904
mmu-mir-3473e	0.0033746	0.0093425	0.916076	272	-2.0904
Olfr1457	0.0048682	0.020246	0.956325	393	-2.0904
Dlg5	0.0099818	0.033603	0.964468	742	-2.0904
Gria2	0.010443	0.027925	0.956325	780	-2.0904
Kat8	0.010592	0.028315	0.956325	788	-2.0904
Rpl21	0.011932	0.039734	0.964468	885	-2.0904
Des	0.019755	0.073597	0.976368	1410	-2.0904
mmu-mir-681	0.021435	0.055067	0.964468	1490	-2.0904
Vmn1r78	0.02203	0.081123	0.976368	1520	-2.0904
Gpkow	0.022793	0.058264	0.969655	1560	-2.0904
C87499	0.028015	0.10024	0.976759	1901	-2.0904
Fars2	0.028038	0.086536	0.976368	1904	-2.0904
Olfr845	0.030847	0.094317	0.976368	2071	-2.0904
Glis2	0.039988	0.11888	0.986623	2518	-2.0904
Hs2st1	0.048991	0.14209	0.996	2958	-2.0904
2010300C02Rik	0.056431	0.1667	0.996	3291	-2.0904
Oxtr	0.062318	0.1793	0.996	3563	-2.0904
Dcaf15	0.065984	0.18134	0.996	3718	-2.0904
Tmem182	0.066608	0.18827	0.996	3748	-2.0904
Zfp644	0.085623	0.22738	0.996	4507	-2.0904
Fam120a	0.089032	0.23425	0.996	4651	-2.0904
Vmn1r21	0.090359	0.22131	0.996	4709	-2.0904
Slc50a1	0.091624	0.23938	0.996	4757	-2.0904
Apol8	0.094775	0.24555	0.996	4874	-2.0904
Gng10	0.099099	0.25401	0.996	5041	-2.0904
Dkkl1	0.1119	0.27854	0.996	5507	-2.0904
Slc37a1	0.12675	0.30599	0.996	6011	-2.0904
Alb	0.12763	0.30758	0.996	6044	-2.0904
Csf1r	0.13261	0.31662	0.996	6208	-2.0904
Lyst	0.1567	0.35943	0.996	6959	-2.0904
Kcnmb3	0.17383	0.38851	0.996	7528	-2.0904
Shisa5	0.17542	0.39123	0.996	7579	-2.0904
mmu-mir-6917	0.17651	0.32292	0.996	7630	-2.0904
Vmn2r60	0.17857	0.39645	0.996	7709	-2.0904
Cts7	0.18135	0.40109	0.996	7815	-2.0904
Ppp2r2c	0.24214	0.46987	0.996	9454	-2.0904
Tyrobp	0.229	0.47391	0.996	9095	-2.0889
A930009A15Rik	0.11898	0.26609	0.996	5734	-2.0885
Olfr130	0.065446	0.18584	0.996	3696	-2.0882
Chd6	0.023663	0.086464	0.976368	1621	-2.0881
Olfr46	0.12755	0.27923	0.996	6039	-2.088
Zfp398	0.070341	0.18854	0.996	3880	-2.0879
mmu-mir-3063	0.10252	0.22557	0.996	5176	-2.0875
Gpr182	0.1362	0.34263	0.996	6314	-2.0873
Gemin4	0.033594	0.10186	0.976759	2210	-2.087
Ifi44l	0.086836	0.2299	0.996	4550	-2.0866
Slc28a2	0.2039	0.44002	0.996	8433	-2.0866
Kat2a	0.25349	0.48186	0.996	9712	-2.0863
Vtcn1	0.072108	0.21728	0.996	3943	-2.0856
Cd46	0.057241	0.16847	0.996	3326	-2.085
Prkcsh	0.094324	0.24469	0.996	4857	-2.0812
Rnaset2a	0.16867	0.34045	0.996	7345	-2.08
Prss41	0.053607	0.15373	0.996	3171	-2.0798
9830107B12Rik	0.030269	0.10727	0.976759	2030	-2.0796
Tpcn1	0.24495	0.47289	0.996	9522	-2.0789
Ass1	0.29026	0.55254	0.996	10597	-2.0787
Schip1	0.070212	0.21274	0.996	3872	-2.0776
Sertm1	0.033056	0.11454	0.977724	2185	-2.0775
2700050L05Rik	0.24155	0.46925	0.996	9441	-2.0753
Grxcr1	0.031558	0.11102	0.976759	2111	-2.0742
Prrx1	0.048517	0.14938	0.996	2929	-2.0741
Oit1	0.069433	0.19416	0.996	3851	-2.0736
Tmem116	0.072675	0.19243	0.996	3967	-2.0718
Alg2	0.023362	0.085518	0.976368	1605	-2.0707
mmu-mir-804	0.11043	0.24037	0.996	5443	-2.0703
Rheb	0.070367	0.18858	0.996	3882	-2.0701
Jakmip3	0.06498	0.18488	0.996	3678	-2.0699
Gpr149	0.084324	0.24576	0.996	4450	-2.069
Gpsm3	0.017977	0.057996	0.969655	1303	-2.0688
Gm6370	0.1638	0.1635	0.996	7167	-2.068
Scg2	0.1053	0.29269	0.996	5281	-2.0675
Myrfl	0.24137	0.46906	0.996	9436	-2.067
H2-M3	0.011991	0.04673	0.964468	892	-2.0669
Fsbp	0.016952	0.055018	0.964468	1240	-2.0668
Amotl2	0.13859	0.29603	0.996	6384	-2.0667
Fam189a1	0.044093	0.12968	0.996	2700	-2.0659
Olfr320	0.090767	0.22196	0.996	4724	-2.0656
Lyrm2	0.13538	0.29113	0.996	6287	-2.0655
Zfp579	0.031907	0.11185	0.976759	2122	-2.0653
Mrps33	0.18094	0.35814	0.996	7800	-2.0649
Lrrc8e	0.019336	0.06199	0.969655	1389	-2.0643
Vmn2r28	0.066385	0.15448	0.996	3736	-2.0641
Pla1a	0.2506	0.47887	0.996	9653	-2.0628
Sh2b2	0.21601	0.44198	0.996	8761	-2.0623
Corin	0.24805	0.47623	0.996	9598	-2.0617
Myot	0.22054	0.46246	0.996	8866	-2.0608
Map3k12	0.13773	0.29473	0.996	6354	-2.0605
Exoc2	0.011006	0.043257	0.964468	819	-2.0603
Adam6a	0.23925	0.46683	0.996	9372	-2.0599
Vmn1r196	0.067447	0.18375	0.996	3772	-2.0595
Eapp	0.1103	0.30288	0.996	5437	-2.0595
mmu-mir-3103	0.19779	0.38201	0.996	8263	-2.0586
Enpp7	0.024392	0.076366	0.976368	1674	-2.057
mmu-mir-669c	0.25835	0.25816	0.996	9842	-2.0565
Ranbp3l	0.081526	0.20701	0.996	4322	-2.0561
Hsd17b1	0.01051	0.041479	0.964468	785	-2.0559
Bicd2	0.23561	0.46301	0.996	9274	-2.0559
Hs3st3b1	0.081622	0.23952	0.996	4328	-2.0537
Spink13	0.014023	0.046114	0.964468	1043	-2.0536
Apool	0.1593	0.36387	0.996	7030	-2.0534
Dcaf5	0.065492	0.2014	0.996	3697	-2.0523
mmu-mir-206	0.041877	0.10205	0.976759	2598	-2.0515
Arfgap2	0.061127	0.17678	0.996	3503	-2.0511
Cercam	0.012598	0.055389	0.964933	937	-2.051
Cldn8	0.25404	0.48239	0.996	9727	-2.0508
Ints5	0.16436	0.37255	0.996	7187	-2.0504
Stard3nl	0.12584	0.32688	0.996	5976	-2.0501
Prcp	0.065914	0.18678	0.996	3716	-2.0499
Gm15292	0.33885	0.33885	0.996	11662	-2.0498
Parp8	0.030558	0.10817	0.976759	2046	-2.0489
Sdhd	0.093419	0.22627	0.996	4821	-2.0484
Dmbt1	0.030166	0.10961	0.976759	2021	-2.0478
Ror1	0.088545	0.2184	0.996	4628	-2.0478
Agap2	0.024245	0.061725	0.969655	1661	-2.0471
Slc7a13	0.0047598	0.016701	0.956325	380	-2.0466
Selenbp2	0.11236	0.2794	0.996	5521	-2.0456
Rtdr1	0.032796	0.099637	0.976759	2170	-2.0454
Lrrc55	0.024385	0.09316	0.976368	1673	-2.0452
Stambp	0.08381	0.22378	0.996	4422	-2.045
Gm410	0.10376	0.28924	0.996	5226	-2.0437
B4galt7	0.078188	0.2123	0.996	4191	-2.0436
Glt25d1	0.068181	0.1916	0.996	3804	-2.0434
4930503L19Rik	0.23181	0.45897	0.996	9182	-2.0425
Olfr746	0.014695	0.048157	0.964468	1095	-2.042
Pigp	0.040138	0.11927	0.986623	2522	-2.0409
Tex38	0.083205	0.2432	0.996	4393	-2.0409
Apold1	0.015734	0.067439	0.976368	1171	-2.0405
Atpif1	0.00086464	0.0038581	0.901953	77	-2.04
mmu-mir-6949	0.028655	0.052485	0.964468	1936	-2.0398
Enc1	0.25362	0.482	0.996	9717	-2.0389
Extl2	0.0084878	0.034049	0.964468	625	-2.0383
Map2k1	0.04948	0.15143	0.996	2981	-2.0379
Olfr1013	0.048145	0.13996	0.996	2908	-2.0377
Etv6	0.13237	0.31616	0.996	6201	-2.0377
Abcd1	0.01827	0.058864	0.969655	1322	-2.0374
Ndc1	0.0442	0.10723	0.976759	2703	-2.0369
Mt2	0.20837	0.43385	0.996	8550	-2.0369
Alpk1	0.13719	0.2939	0.996	6338	-2.035
Dpy19l4	0.096619	0.27361	0.996	4946	-2.0329
Syt6	0.013491	0.058862	0.969655	1009	-2.0323
Ccdc53	0.26051	0.48924	0.996	9887	-2.0323
Fbxo44	0.04132	0.12238	0.991414	2570	-2.0319
Amacr	0.021319	0.078755	0.976368	1483	-2.0309
Serping1	0.26363	0.49257	0.996	9966	-2.0302
Krt20	0.10251	0.28651	0.996	5175	-2.0295
Fsd2	0.25743	0.48598	0.996	9822	-2.0285
Bhlhe41	0.078445	0.21282	0.996	4207	-2.0282
Itk	0.18488	0.41358	0.996	7939	-2.0276
Btbd16	0.064623	0.18415	0.996	3663	-2.0275
Glipr1	0.087266	0.21634	0.996	4573	-2.0275
mmu-mir-6947	0.043966	0.12932	0.996	2691	-2.0269
Enoph1	0.093325	0.24273	0.996	4814	-2.0268
Pnpo	0.0094957	0.032017	0.964468	707	-2.0266
Map2k7	0.11197	0.25534	0.996	5509	-2.0266
Irak4	0.26112	0.48987	0.996	9904	-2.026
Ak8	0.024811	0.077526	0.976368	1699	-2.0254
T	0.12403	0.30099	0.996	5912	-2.0253
Pon2	0.28324	0.54367	0.996	10432	-2.024
Aldob	0.11351	0.30785	0.996	5563	-2.0239
Krt14	0.22272	0.46548	0.996	8923	-2.023
Pex14	0.10751	0.27019	0.996	5347	-2.0216
Vit	0.074666	0.19564	0.996	4038	-2.0213
Kncn	0.04181	0.13454	0.996	2593	-2.021
Galk1	0.11839	0.26516	0.996	5711	-2.0205
Zfp407	0.017004	0.044236	0.964468	1241	-2.0195
AU040320	0.095887	0.24772	0.996	4922	-2.0195
Rps6ka1	0.057366	0.16875	0.996	3329	-2.0185
Gdf5	0.035833	0.1209	0.991309	2316	-2.0184
Xpc	0.11893	0.29167	0.996	5733	-2.0179
Ppfia4	0.14002	0.33007	0.996	6435	-2.0178
Fam229b	0.022831	0.083737	0.976368	1562	-2.0171
Clic6	0.089381	0.2573	0.996	4666	-2.0168
Csgalnact2	0.033385	0.11857	0.986472	2199	-2.0167
Tgif2lx2	0.41413	0.41419	0.996	13152	-2.0166
C5ar1	0.099121	0.27916	0.996	5043	-2.0162
Zer1	0.086142	0.21452	0.996	4524	-2.0155
Akap4	0.14366	0.30358	0.996	6536	-2.0155
Actn2	0.18937	0.41318	0.996	8056	-2.0155
Slc2a13	0.12426	0.3014	0.996	5923	-2.0146
Six5	0.046764	0.13643	0.996	2819	-2.0143
Allc	0.0057662	0.019986	0.956325	448	-2.0141
Pdzd3	0.056809	0.16753	0.996	3307	-2.0124
Tas2r144	0.19724	0.42178	0.996	8254	-2.0124
Aak1	0.044639	0.13107	0.996	2724	-2.0102
Slco6b1	0.092282	0.24068	0.996	4775	-2.0098
Sall1	0.035663	0.10743	0.976759	2306	-2.0091
mmu-mir-3965	0.051148	0.12243	0.991414	3055	-2.0086
Parp9	0.10421	0.24316	0.996	5247	-2.0077
Pgap2	0.064855	0.18464	0.996	3672	-2.0074
Gm20809	0.092159	0.20577	0.996	4772	-2.0058
1700008A04Rik	0.069257	0.19381	0.996	3843	-2.0052
Enpp3	0.0069412	0.028256	0.956325	533	-2.005
Abhd8	0.1314	0.2851	0.996	6170	-2.0048
Slc2a5	0.14096	0.34984	0.996	6455	-2.0048
Trnp1	0.067973	0.19116	0.996	3793	-2.0033
Cldn7	0.0020995	0.0091144	0.916076	173	-2.003
Glra1	0.0025131	0.010825	0.916076	204	-2.003
Pank2	0.0060534	0.020945	0.956325	473	-2.003
Bsx	0.017922	0.06748	0.976368	1298	-2.003
Tspan18	0.018306	0.058965	0.969655	1325	-2.003
Tufm	0.019591	0.062699	0.974349	1401	-2.003
mmu-mir-107	0.020391	0.052536	0.964468	1436	-2.003
Adam2	0.025023	0.078132	0.976368	1707	-2.003
Ech1	0.036176	0.12169	0.991414	2336	-2.003
Scd1	0.039513	0.1293	0.996	2498	-2.003
Sorcs1	0.048234	0.14019	0.996	2915	-2.003
Zfp819	0.054674	0.16292	0.996	3208	-2.003
Pspc1	0.062562	0.17979	0.996	3573	-2.003
mmu-mir-196a-2	0.064809	0.15122	0.996	3670	-2.003
Dak	0.070355	0.18856	0.996	3881	-2.003
mmu-mir-5127	0.078959	0.13659	0.996	4230	-2.003
Fut11	0.08751	0.21675	0.996	4579	-2.003
Reep1	0.0972	0.2322	0.996	4968	-2.003
Ublcp1	0.10607	0.2461	0.996	5305	-2.003
mmu-mir-7042	0.12347	0.20601	0.996	5890	-2.003
mmu-mir-142b	0.136	0.27907	0.996	6306	-2.003
Dmrtc1a	0.25958	0.48829	0.996	9871	-2.003
Egflam	0.0094991	0.037802	0.964468	708	-2.0027
Atxn3	0.067897	0.19101	0.996	3792	-2.0022
Intu	0.18166	0.4016	0.996	7826	-2.0012
Plce1	0.014984	0.064666	0.974349	1109	-2.0008
Stat1	0.038282	0.12649	0.996	2443	-2.0005
Mettl7a1	0.051504	0.12322	0.991414	3071	-2.0005
BC048507	0.04077	0.13212	0.996	2547	-1.9999
Slc17a3	0.044599	0.14076	0.996	2722	-1.9996
Zfr2	0.047766	0.14776	0.996	2887	-1.9994
Olfr473	0.25877	0.51278	0.996	9852	-1.9968
Tmem45a	0.1405	0.29892	0.996	6443	-1.9967
Mon1a	0.14682	0.30824	0.996	6650	-1.9967
Gne	0.023183	0.072929	0.976368	1587	-1.9964
Dab1	0.21525	0.4412	0.996	8739	-1.9964
Vmn1r17	0.05226	0.12484	0.992932	3113	-1.9963
Senp3	0.12643	0.27753	0.996	5997	-1.9951
Xlr3b	0.20466	0.32311	0.996	8455	-1.9949
Pja1	0.13662	0.32389	0.996	6322	-1.9935
Vmn1r23	0.029602	0.10518	0.976759	1996	-1.9933
mmu-mir-3094	0.0584	0.13791	0.996	3392	-1.9931
Dkc1	0.096437	0.231	0.996	4940	-1.993
Cep89	0.059356	0.18634	0.996	3436	-1.9925
Ldlrad1	0.11162	0.27798	0.996	5493	-1.9918
Fam151a	0.026156	0.08128	0.976368	1776	-1.9911
Pbxip1	0.045288	0.13272	0.996	2754	-1.9907
Olfr1440	0.063487	0.18178	0.996	3610	-1.9905
Akr1b10	0.17963	0.39821	0.996	7755	-1.99
Osbpl11	0.018862	0.070601	0.976368	1362	-1.9899
[truncated: 14,822 more rows]
