# Supplementary material for: Genome-wide CRISPR screening identifies PHF8 as an effective therapeutic target for KRAS- or BRAF-mutant colorectal cancers
Source: J Exp Clin Cancer Res. 2025 Feb 25;44:70. doi: 10.1186/s13046-025-03338-2 (PMC11853609; doi:10.1186/s13046-025-03338-2)
Supplement: Supplementary file 3 — Supplementary Material 3 [file 13046_2025_3338_MOESM3_ESM.xlsx]

## Sheet: Sheet1
id	neg|score	neg|p-value	neg|fdr	neg|rank	neg|lfc
KIF7
CCNL2
NFKBIE
MRM1
DDX19A
OTP
ELFN1
ZIC5
PHACTR3
RASA3
ENO3
PHF8
SKIV2L

## Sheet: Sheet2
id	neg|score	neg|p-value	neg|fdr	neg|rank	neg|lfc
KIF7	0.003449	0.012212	0.942124	277	-3.7155
CCNL2	0.0020463	0.0088965	0.916076	167	-3.5914
NFKBIE	0.0027739	0.01188	0.93852	227	-3.4117
MRM1	0.006289	0.02173	0.956325	494	-3.0795
DDX19A	0.0074772	0.025581	0.956325	566	-2.5904
OTP	0.0051696	0.021433	0.956325	415	-2.4404
ZIC5	0.0017671	0.0077335	0.916076	140	-2.1232
PHACTR3	0.004502	0.018774	0.956325	350	-2.115
PHF8	0.0032016	0.011375	0.916128	263	-1.7681
SKIV2L	0.0060616	0.020968	0.956325	475	-1.7681
